# Supplementary material for: Single-cell RNA-seq reveals the effects of the FecB mutation on the transcriptome profile in ovine cumulus cells
Source: Sci Rep. 2024 Jun 7;14:13087. doi: 10.1038/s41598-024-64001-y (PMC11161497; doi:10.1038/s41598-024-64001-y)
Supplement: Supplementary file 1 — Supplementary Information. [file 41598_2024_64001_MOESM1_ESM.zip]

Archive with 9 entries (8 files):
- Supplementary File/
- Supplementary File/Supplementary File 1.xlsx
- Supplementary File/Supplementary File 2.xlsx
- Supplementary File/Supplementary File 3.xlsx
- Supplementary File/Supplementary File 4.xlsx
- Supplementary File/Supplementary File 5.xlsx
- Supplementary File/Supplementary File 6.xlsx
- Supplementary File/Supplementary File 7.xlsx
- Supplementary File/Supplementary File 8.xlsx
