# Supplementary material for: Single-cell RNA-seq reveals the effects of the FecB mutation on the transcriptome profile in ovine cumulus cells
Source: Sci Rep. 2024 Jun 7;14:13087. doi: 10.1038/s41598-024-64001-y (PMC11161497; doi:10.1038/s41598-024-64001-y)
Supplement: Supplementary file 1 — Supplementary Information. [file 41598_2024_64001_MOESM1_ESM.zip › Supplementary File/Supplementary File 1.xlsx]

## Sheet: Supplementary File 1
Supplementary File 1: The detailed information and data identified by CellRanger
Sample	BB	WB	WW
Estimated Number of Cells	11618	11034	10461
Number of Reads	296567147	325959225	574026410
Valid Barcodes	0.976	0.969	0.976
Valid UMIs	0.999	0.999	1
Sequencing Saturation	0.467	0.469	0.652
Q30 Bases in Barcode	0.951	0.956	0.961
Q30 Bases in RNA Read	0.891	0.893	0.914
Q30 Bases in UMI	0.92	0.927	0.955
Fraction Reads in Cells	0.776	0.818	0.879
Mean Reads per Cell	25526	29541	54872
Median Genes per Cell	1742	2414	1529
Total Genes Detected	19125	19561	20518
Median UMI Counts per Cell	4663	6951	4797
Reads Mapped Confidently to Genome	0.883	0.87	0.851
Reads Mapped Confidently to Intergenic Regions	0.084	0.092	0.064
Reads Mapped Confidently to Intronic Regions	0.137	0.149	0.148
Reads Mapped Confidently to Exonic Regions	0.662	0.63	0.639
Reads Mapped Confidently to Transcriptome	0.614	0.588	0.596
