# Supplementary material for: Single-cell RNA-seq reveals the effects of the FecB mutation on the transcriptome profile in ovine cumulus cells
Source: Sci Rep. 2024 Jun 7;14:13087. doi: 10.1038/s41598-024-64001-y (PMC11161497; doi:10.1038/s41598-024-64001-y)
Supplement: Supplementary file 1 — Supplementary Information. [file 41598_2024_64001_MOESM1_ESM.zip › Supplementary File/Supplementary File 2.xlsx]

## Sheet: Supplementary File 2
Supplementary File 2: The statistical table of the cell data information for each sample before and after filtering
Samples	BB	WB	WW
before_filter_num	11618	11034	10461
after_filter_num	10289	9378	8873
pct	0.8856	0.8499	0.8482
before_filter_median_UMI_per_cell	4663	6951	4797
after_filter_median_UMI_per_cell	4050	6796.5	4380
before_filter_median_genes_per_cell	1742	2414.5	1529
after_filter_median_genes_per_cell	1598	2376	1432
before_filter_median_MT_per_cell	1.05088	1.38413	1.95302
after_filter_median_MT_per_cell	1.03006	1.30147	1.89655
