# Supplementary material for: Single-cell RNA-seq reveals the effects of the FecB mutation on the transcriptome profile in ovine cumulus cells
Source: Sci Rep. 2024 Jun 7;14:13087. doi: 10.1038/s41598-024-64001-y (PMC11161497; doi:10.1038/s41598-024-64001-y)
Supplement: Supplementary file 1 — Supplementary Information. [file 41598_2024_64001_MOESM1_ESM.zip › Supplementary File/Supplementary File 3.xlsx]

## Sheet: Supplementary File 3
Supplementary File 3: The number and proportion of cells in 22 cell clusters for each sample
Cluster	BB_45h	WB_45h	WW_45h
0	4517 (39.98%)	2120 (20.66%)	187 (1.97%)
1	1600 (14.16%)	3831 (37.33%)	463 (4.87%)
2	233 (2.06%)	2837 (27.64%)	51 (0.54%)
3	1813 (16.05%)	718 (7%)	119 (1.25%)
4	193 (1.71%)	92 (0.9%)	2140 (22.53%)
5	1386 (12.27%)	112 (1.09%)	15 (0.16%)
6	1113 (9.85%)	58 (0.57%)	310 (3.26%)
7	3 (0.03%)	2 (0.02%)	1400 (14.74%)
8	8 (0.07%)	2 (0.02%)	1193 (12.56%)
9	4 (0.04%)	2 (0.02%)	1080 (11.37%)
10	5 (0.04%)	1 (0.01%)	852 (8.97%)
11	350 (3.1%)	299 (2.91%)	54 (0.57%)
12	0 (0%)	0 (0%)	450 (4.74%)
13	1 (0.01%)	0 (0%)	341 (3.59%)
14	2 (0.02%)	0 (0%)	245 (2.58%)
15	49 (0.43%)	164 (1.6%)	28 (0.29%)
16	2 (0.02%)	1 (0.01%)	179 (1.88%)
17	17 (0.15%)	24 (0.23%)	78 (0.82%)
18	1 (0.01%)	0 (0%)	110 (1.16%)
19	0 (0%)	0 (0%)	88 (0.93%)
20	0 (0%)	0 (0%)	80 (0.84%)
21	0 (0%)	0 (0%)	37 (0.39%)
