# Supplementary material for: Single-cell RNA-seq reveals the effects of the FecB mutation on the transcriptome profile in ovine cumulus cells
Source: Sci Rep. 2024 Jun 7;14:13087. doi: 10.1038/s41598-024-64001-y (PMC11161497; doi:10.1038/s41598-024-64001-y)
Supplement: Supplementary file 1 — Supplementary Information. [file 41598_2024_64001_MOESM1_ESM.zip › Supplementary File/Supplementary File 4.xlsx]

## Sheet: Supplementary File 4
Supplementary File 4: The cell annotation for the 22 cell clusters
Cluster	Cumulus_cells	Immune_cells	no_marker	unassigned
0	6746(98.86%)	12(0.18%)	20(0.29%)	46(0.67%)
1	5810(98.57%)	1(0.02%)	16(0.27%)	67(1.14%)
2	2891(92.63%)	1(0.03%)	47(1.51%)	182(5.83%)
3	2372(89.51%)	93(3.51%)	130(4.91%)	55(2.08%)
4	478(19.71%)	571(23.55%)	1264(52.12%)	112(4.62%)
5	1499(99.07%)	3(0.20%)	7(0.46%)	4(0.26%)
6	1175(79.34%)	43(2.90%)	221(14.92%)	42(2.84%)
7	34(2.42%)	236(16.80%)	981(69.82%)	154(10.96%)
8	0(0.00%)	1200(99.75%)	1(0.08%)	2(0.17%)
9	22(2.03%)	163(15.01%)	770(70.90%)	131(12.06%)
10	16(1.86%)	380(44.29%)	366(42.66%)	96(11.19%)
11	609(86.63%)	6(0.85%)	74(10.53%)	14(1.99%)
12	0(0.00%)	57(12.67%)	330(73.33%)	63(14.00%)
13	4(1.17%)	67(19.59%)	236(69.01%)	35(10.23%)
14	3(1.21%)	220(89.07%)	23(9.31%)	1(0.40%)
15	228(94.61%)	2(0.83%)	4(1.66%)	7(2.90%)
16	3(1.65%)	146(80.22%)	28(15.38%)	5(2.75%)
17	68(57.14%)	6(5.04%)	28(23.53%)	17(14.29%)
18	1(0.90%)	106(95.50%)	3(2.70%)	1(0.90%)
19	0(0.00%)	15(17.05%)	60(68.18%)	13(14.77%)
20	3(3.75%)	40(50.00%)	31(38.75%)	6(7.50%)
21	0(0.00%)	23(62.16%)	13(35.14%)	1(2.70%)
