# Supplementary material for: Single-cell RNA-seq reveals the effects of the FecB mutation on the transcriptome profile in ovine cumulus cells
Source: Sci Rep. 2024 Jun 7;14:13087. doi: 10.1038/s41598-024-64001-y (PMC11161497; doi:10.1038/s41598-024-64001-y)
Supplement: Supplementary file 1 — Supplementary Information. [file 41598_2024_64001_MOESM1_ESM.zip › Supplementary File/Supplementary File 5.xlsx]

## Sheet: Supplementary File 5
Supplementary File 5: The marker gene screening for 15 cumulus cell clusters
GeneID	GeneName	Cluster 0	Cluster 1	Cluster 2	Cluster 3	Cluster 4	Cluster 5	Cluster 6	Cluster 7	Cluster 8	Cluster 9	Cluster 10	Cluster 11	Cluster 12	Cluster 13	Cluster 14	Distribution proportion	Symbol	Description	KEGG_A_class	KEGG_B_class	Pathway	K_ID	GO Component	GO Function	GO Process
ncbi_808252	COX2	26.2648	18.8866	70.8565	31.323	24.3174	30.3327	21.6667	19.9314	29.9663	55.8772	30.8612	9.33673	17.8477	26.4893	71.5954	0.9035	COX2	-	-	-	-	-	-	-	-
ncbi_808254	ATP6	24.85	17.21	66.1463	28.3072	26.1862	28.0783	18.4642	20.2069	27.4925	54.8217	32.1107	13.7749	13.0502	28.5896	62.1122	0.9041	ATP6	-	-	-	-	-	-	-	-
ncbi_808261	COX3	45.2168	30.9761	116.354	61.7917	38.6975	45.0825	38.9647	35.4684	50.3142	81.2745	51.0843	18.6339	34.0528	52.1341	117.059	0.9274	COX3	-	-	-	-	-	-	-	-
ncbi_808257	ND4	35.9257	23.1421	90.767	38.5883	31.8432	36.4433	25.1689	27.9501	36.1615	72.1631	42.1849	12.2059	20.8532	44.9061	90.7049	0.9212	ND4	-	-	-	-	-	-	-	-
ncbi_808260	CYTB	58.4947	41.839	167.348	60.2021	55.4857	77.2844	46.7859	43.136	67.7289	153.793	79.8099	13.235	37.079	58.8449	155.687	0.9522	CYTB	-	-	-	-	-	-	-	-
ncbi_101110630	CLSPN	0.0194467	0.0154699	0.105809	0.0065847	0.134613	1.23122	0.0455603	0.00849709	0.0717918	0.226953	0.256522	0	0.00335694	0.214709	0.219652	0.0492	CLSPN	XP_004001841.2 claspin [Ovis aries]	-	-	-	-	-	-	-
ncbi_100037673	CCN1	0.426944	0.426238	0.437267	0.39237	0.466648	0.357526	0.259769	2.23346	0.166494	0.937234	0.461491	0.0836869	0.335506	1.55546	0.854099	0.1363	CCN1	XP_012030449.3 protein CYR61 [Ovis aries]	-	-	-	-	GO:0005575//cellular_component;GO:0005576//extracellular region;GO:0005622//intracellular;GO:0005623//cell;GO:0005737//cytoplasm;GO:0005783//endoplasmic reticulum;GO:0005788//endoplasmic reticulum lumen;GO:0012505//endomembrane system;GO:0031012//extracellular matrix;GO:0031974//membrane-enclosed lumen;GO:0043226//organelle;GO:0043227//membrane-bounded organelle;GO:0043229//intracellular organell…	GO:0003674//molecular_function;GO:0005102//receptor binding;GO:0005178//integrin binding;GO:0005488//binding;GO:0005515//protein binding;GO:0005520//insulin-like growth factor binding;GO:0005539//glycosaminoglycan binding;GO:0008201//heparin binding;GO:0019838//growth factor binding;GO:0043167//ion binding;GO:0043168//anion binding;GO:0044877//macromolecular complex binding;GO:0050839//cell adhes…	GO:0000003//reproduction;GO:0001501//skeletal system development;GO:0001503//ossification;GO:0001525//angiogenesis;GO:0001558//regulation of cell growth;GO:0001568//blood vessel development;GO:0001649//osteoblast differentiation;GO:0001701//in utero embryonic development;GO:0001890//placenta development;GO:0001892//embryonic placenta development;GO:0001932//regulation of protein phosphorylation;G…
ncbi_101111843	REG4	0.509343	0.868088	0.641141	0.847598	3.22246	0.78695	1.42303	0.623213	0.40356	1.3622	0.95383	0.744936	1.65791	0.339528	0.45879	0.226	REG4	XP_004002440.2 regenerating islet-derived protein 4 [Ovis aries]	Human Diseases	Cancers	ko05226//Gastric cancer	K22244	GO:0005575//cellular_component;GO:0005576//extracellular region;GO:0005615//extracellular space;GO:0005622//intracellular;GO:0005623//cell;GO:0005737//cytoplasm;GO:0044421//extracellular region part;GO:0044424//intracellular part;GO:0044464//cell part	GO:0001871//pattern binding;GO:0003674//molecular_function;GO:0005488//binding;GO:0005539//glycosaminoglycan binding;GO:0008201//heparin binding;GO:0019871//sodium channel inhibitor activity;GO:0030246//carbohydrate binding;GO:0030247//polysaccharide binding;GO:0043167//ion binding;GO:0043168//anion binding;GO:0097367//carbohydrate derivative binding;GO:1901681//sulfur compound binding;GO:2001065…	-
ncbi_101120455	Hist2h2bb	0.0623458	0.0957417	0.0887662	0.110875	0.0968781	0.21329	0.115527	0.203836	0.0290227	0.0282792	0.103801	0.878631	0.088686	4.09049	0.121579	0.0659	Hist2h2bb	XP_031544768.1 histone H2B type 2-F isoform X2 [Vicugna pacos]	Human Diseases;Human Diseases;Human Diseases	Cancers;Substance dependence;Immune diseases	ko05203//Viral carcinogenesis;ko05034//Alcoholism;ko05322//Systemic lupus erythematosus	K11252;K11252;K11252	GO:0000228//nuclear chromosome;GO:0000785//chromatin;GO:0000786//nucleosome;GO:0000790//nuclear chromatin;GO:0005575//cellular_component;GO:0005622//intracellular;GO:0005623//cell;GO:0005634//nucleus;GO:0005654//nucleoplasm;GO:0005669//transcription factor TFIID complex;GO:0005694//chromosome;GO:0005737//cytoplasm;GO:0005829//cytosol;GO:0031974//membrane-enclosed lumen;GO:0031981//nuclear lumen;G…	GO:0003674//molecular_function;GO:0003676//nucleic acid binding;GO:0003677//DNA binding;GO:0005488//binding;GO:0005515//protein binding;GO:0046982//protein heterodimerization activity;GO:0046983//protein dimerization activity;GO:0097159//organic cyclic compound binding;GO:1901363//heterocyclic compound binding	GO:0006323//DNA packaging;GO:0006325//chromatin organization;GO:0006333//chromatin assembly or disassembly;GO:0006334//nucleosome assembly;GO:0006352//DNA-templated transcription, initiation;GO:0006996//organelle organization;GO:0008150//biological_process;GO:0009987//cellular process;GO:0016043//cellular component organization;GO:0022607//cellular component assembly;GO:0031497//chromatin assembl…
ncbi_101115753	H3-I	0.0324534	0.02176	0.0255884	0.0324935	0.0672882	0.0779456	0.048367	0.243728	0.0132515	0.037433	0.0418902	0.0583723	0.0300016	2.32427	0	0.026	H3-I	XP_027717609.1 histone H3-like [Vombatus ursinus]	Human Diseases;Human Diseases;Human Diseases;Human Diseases	Infectious diseases;Substance dependence;Cancers;Immune diseases	ko05131//Shigellosis;ko05034//Alcoholism;ko05202//Transcriptional misregulation in cancers;ko05322//Systemic lupus erythematosus	K11253;K11253;K11253;K11253	GO:0000785//chromatin;GO:0000786//nucleosome;GO:0005575//cellular_component;GO:0005576//extracellular region;GO:0005622//intracellular;GO:0005623//cell;GO:0005634//nucleus;GO:0005654//nucleoplasm;GO:0005694//chromosome;GO:0031974//membrane-enclosed lumen;GO:0031981//nuclear lumen;GO:0032991//macromolecular complex;GO:0032993//protein-DNA complex;GO:0043226//organelle;GO:0043227//membrane-bounded …	GO:0003674//molecular_function;GO:0003676//nucleic acid binding;GO:0003677//DNA binding;GO:0003682//chromatin binding;GO:0005488//binding;GO:0005515//protein binding;GO:0031490//chromatin DNA binding;GO:0031491//nucleosome binding;GO:0031492//nucleosomal DNA binding;GO:0044877//macromolecular complex binding;GO:0046982//protein heterodimerization activity;GO:0046983//protein dimerization activity…	GO:0000122//negative regulation of transcription from RNA polymerase II promoter;GO:0000183//chromatin silencing at rDNA;GO:0002682//regulation of immune system process;GO:0006323//DNA packaging;GO:0006325//chromatin organization;GO:0006333//chromatin assembly or disassembly;GO:0006334//nucleosome assembly;GO:0006342//chromatin silencing;GO:0006355//regulation of transcription, DNA-templated;GO:0…
ncbi_101122157	S100A9	0.0449445	0.00130849	0.634116	0.0250408	0.0787405	0.0202831	0.184882	0.0184528	0.00375294	0	0.0354469	55.9899	0	0.0682612	0.151412	0.0145	S100A9	XP_012037113.2 protein S100-A9 [Ovis aries]	Organismal Systems	Immune system	ko04657//IL-17 signaling pathway	K21128	GO:0005575//cellular_component;GO:0005576//extracellular region;GO:0005615//extracellular space;GO:0005622//intracellular;GO:0005623//cell;GO:0005634//nucleus;GO:0005654//nucleoplasm;GO:0005737//cytoplasm;GO:0005829//cytosol;GO:0005856//cytoskeleton;GO:0005886//plasma membrane;GO:0012505//endomembrane system;GO:0016020//membrane;GO:0030054//cell junction;GO:0030141//secretory granule;GO:0031410//…	GO:0003674//molecular_function;GO:0003747//translation release factor activity;GO:0005102//receptor binding;GO:0005488//binding;GO:0005504//fatty acid binding;GO:0005509//calcium ion binding;GO:0005515//protein binding;GO:0008017//microtubule binding;GO:0008092//cytoskeletal protein binding;GO:0008270//zinc ion binding;GO:0008289//lipid binding;GO:0015631//tubulin binding;GO:0016209//antioxidant …	GO:0001558//regulation of cell growth;GO:0001775//cell activation;GO:0001816//cytokine production;GO:0001906//cell killing;GO:0002218//activation of innate immune response;GO:0002221//pattern recognition receptor signaling pathway;GO:0002224//toll-like receptor signaling pathway;GO:0002237//response to molecule of bacterial origin;GO:0002252//immune effector process;GO:0002253//activation of immu…
ncbi_101104026	S100A8	0.068275	0.00027703	1.26074	0.0397951	0.0587238	0.0315997	0.282426	0.119294	0	0	0.0249582	107.397	0	0	0.468406	0.0149	S100A8	XP_004002572.1 protein S100-A8 [Ovis aries]	Organismal Systems	Immune system	ko04657//IL-17 signaling pathway	K21127	GO:0005575//cellular_component;GO:0005576//extracellular region;GO:0005615//extracellular space;GO:0005622//intracellular;GO:0005623//cell;GO:0005737//cytoplasm;GO:0005829//cytosol;GO:0005856//cytoskeleton;GO:0005886//plasma membrane;GO:0012505//endomembrane system;GO:0016020//membrane;GO:0030141//secretory granule;GO:0031410//cytoplasmic vesicle;GO:0031974//membrane-enclosed lumen;GO:0031982//ve…	GO:0003674//molecular_function;GO:0005102//receptor binding;GO:0005488//binding;GO:0005504//fatty acid binding;GO:0005509//calcium ion binding;GO:0005515//protein binding;GO:0008017//microtubule binding;GO:0008092//cytoskeletal protein binding;GO:0008270//zinc ion binding;GO:0008289//lipid binding;GO:0015631//tubulin binding;GO:0016209//antioxidant activity;GO:0031406//carboxylic acid binding;GO:…	GO:0001558//regulation of cell growth;GO:0001775//cell activation;GO:0001816//cytokine production;GO:0002218//activation of innate immune response;GO:0002221//pattern recognition receptor signaling pathway;GO:0002224//toll-like receptor signaling pathway;GO:0002237//response to molecule of bacterial origin;GO:0002252//immune effector process;GO:0002253//activation of immune response;GO:0002263//c…
ncbi_101114406	FNDC3B	18.9362	5.816	22.2868	3.13547	7.01197	10.1262	2.8044	16.1895	10.6463	20.7616	14.9635	9.93591	1.58296	11.2097	93.8062	0.7847	FNDC3B	XP_014948036.2 fibronectin type III domain-containing protein 3B [Ovis aries]	-	-	-	-	GO:0005575//cellular_component;GO:0005622//intracellular;GO:0005623//cell;GO:0005737//cytoplasm;GO:0005783//endoplasmic reticulum;GO:0012505//endomembrane system;GO:0016020//membrane;GO:0016021//integral component of membrane;GO:0031224//intrinsic component of membrane;GO:0043226//organelle;GO:0043227//membrane-bounded organelle;GO:0043229//intracellular organelle;GO:0043231//intracellular membra…	GO:0003993//acid phosphatase activity;GO:0005515//protein binding;GO:0046872//metal ion binding	GO:0000902//cell morphogenesis;GO:0000904//cell morphogenesis involved in differentiation;GO:0006928//movement of cell or subcellular component;GO:0007155//cell adhesion;GO:0007275//multicellular organism development;GO:0008150//biological_process;GO:0008284//positive regulation of cell proliferation;GO:0009653//anatomical structure morphogenesis;GO:0009888//tissue development;GO:0009987//cellula…
ncbi_101119185	TNFAIP6	7.88109	20.0471	6.95589	14.2102	44.5701	4.44654	7.1223	8.08794	3.14928	17.8158	9.76448	9.0627	10.4819	2.84764	3.26573	0.5176	TNFAIP6	XP_004004753.1 tumor necrosis factor-inducible gene 6 protein [Ovis aries]	-	-	-	-	GO:0005575//cellular_component;GO:0005576//extracellular region;GO:0005615//extracellular space;GO:0005622//intracellular;GO:0005623//cell;GO:0005737//cytoplasm;GO:0012505//endomembrane system;GO:0030141//secretory granule;GO:0031410//cytoplasmic vesicle;GO:0031974//membrane-enclosed lumen;GO:0031982//vesicle;GO:0043226//organelle;GO:0043227//membrane-bounded organelle;GO:0043229//intracellular o…	GO:0003674//molecular_function;GO:0005488//binding;GO:0005539//glycosaminoglycan binding;GO:0005540//hyaluronic acid binding;GO:0031406//carboxylic acid binding;GO:0036094//small molecule binding;GO:0043167//ion binding;GO:0043168//anion binding;GO:0043177//organic acid binding;GO:0097367//carbohydrate derivative binding	GO:0000003//reproduction;GO:0001775//cell activation;GO:0002252//immune effector process;GO:0002263//cell activation involved in immune response;GO:0002274//myeloid leukocyte activation;GO:0002275//myeloid cell activation involved in immune response;GO:0002283//neutrophil activation involved in immune response;GO:0002366//leukocyte activation involved in immune response;GO:0002376//immune system …
ncbi_100135449	NRP2	0.179504	0.225496	0.350518	0.264035	0.162988	0.0877925	0.0877862	1.12729	0.084665	0.434005	0.482237	0.145901	0.0872851	0.666477	0.0978177	0.0923	NRP2	XP_011998816.2 neuropilin-2 isoform X1 [Ovis aries]	-	-	-	-	GO:0002116//semaphorin receptor complex;GO:0005575//cellular_component;GO:0005576//extracellular region;GO:0005623//cell;GO:0005886//plasma membrane;GO:0016020//membrane;GO:0016021//integral component of membrane;GO:0030424//axon;GO:0031224//intrinsic component of membrane;GO:0032991//macromolecular complex;GO:0042995//cell projection;GO:0043005//neuron projection;GO:0043235//receptor complex;GO:…	GO:0003674//molecular_function;GO:0003824//catalytic activity;GO:0004672//protein kinase activity;GO:0004713//protein tyrosine kinase activity;GO:0004714//transmembrane receptor protein tyrosine kinase activity;GO:0004888//transmembrane signaling receptor activity;GO:0005021//vascular endothelial growth factor-activated receptor activity;GO:0005488//binding;GO:0005515//protein binding;GO:0005539/…	GO:0000902//cell morphogenesis;GO:0000904//cell morphogenesis involved in differentiation;GO:0001525//angiogenesis;GO:0001568//blood vessel development;GO:0001667//ameboidal-type cell migration;GO:0001755//neural crest cell migration;GO:0001764//neuron migration;GO:0001936//regulation of endothelial cell proliferation;GO:0001938//positive regulation of endothelial cell proliferation;GO:0001944//v…
ncbi_101103788	IKZF2	0.938229	0.457232	0.931579	0.144359	0.408826	0.491811	0.181587	0.701189	0.546506	0.985738	0.541143	0.0327695	0.080933	0.28781	4.65856	0.201	IKZF2	XP_025133970.1 zinc finger protein Helios isoform X1 [Bubalus bubalis]	-	-	-	-	GO:0005575//cellular_component;GO:0005622//intracellular;GO:0005623//cell;GO:0005634//nucleus;GO:0043226//organelle;GO:0043227//membrane-bounded organelle;GO:0043229//intracellular organelle;GO:0043231//intracellular membrane-bounded organelle;GO:0044424//intracellular part;GO:0044464//cell part	GO:0000981//RNA polymerase II transcription factor activity, sequence-specific DNA binding;GO:0001067//regulatory region nucleic acid binding;GO:0003674//molecular_function;GO:0003676//nucleic acid binding;GO:0003677//DNA binding;GO:0003700//transcription factor activity, sequence-specific DNA binding;GO:0005488//binding;GO:0005515//protein binding;GO:0042802//identical protein binding;GO:0042803…	GO:0000122//negative regulation of transcription from RNA polymerase II promoter;GO:0006139//nucleobase-containing compound metabolic process;GO:0006351//transcription, DNA-templated;GO:0006355//regulation of transcription, DNA-templated;GO:0006357//regulation of transcription from RNA polymerase II promoter;GO:0006725//cellular aromatic compound metabolic process;GO:0006807//nitrogen compound me…
ncbi_443133	IGFBP5	10.0126	25.0766	12.0897	8.36327	7.99967	4.93387	1.32781	48.5269	2.8377	13.7711	3.15448	0.236076	3.26738	3.65978	5.75523	0.5318	IGFBP5	XP_011966279.1 insulin-like growth factor-binding protein 5 isoform X1 [Ovis aries]	-	-	-	-	GO:0005575//cellular_component;GO:0005576//extracellular region;GO:0005615//extracellular space;GO:0005622//intracellular;GO:0005623//cell;GO:0005737//cytoplasm;GO:0005783//endoplasmic reticulum;GO:0005788//endoplasmic reticulum lumen;GO:0012505//endomembrane system;GO:0016942//insulin-like growth factor binding protein complex;GO:0031974//membrane-enclosed lumen;GO:0032991//macromolecular comple…	GO:0001968//fibronectin binding;GO:0003674//molecular_function;GO:0005488//binding;GO:0005515//protein binding;GO:0005520//insulin-like growth factor binding;GO:0019838//growth factor binding;GO:0031994//insulin-like growth factor I binding;GO:0031995//insulin-like growth factor II binding	GO:0000003//reproduction;GO:0001503//ossification;GO:0001558//regulation of cell growth;GO:0001649//osteoblast differentiation;GO:0001942//hair follicle development;GO:0002009//morphogenesis of an epithelium;GO:0005975//carbohydrate metabolic process;GO:0005996//monosaccharide metabolic process;GO:0006006//glucose metabolic process;GO:0006109//regulation of carbohydrate metabolic process;GO:00064…
ncbi_780447	HSPA5	4.74191	4.30505	4.12744	2.85014	6.95264	6.51276	3.1428	4.51519	9.0713	23.6605	5.71565	1.59591	2.12753	5.90158	4.0172	0.718	HSPA5	XP_004005686.1 endoplasmic reticulum chaperone BiP [Ovis aries]	Genetic Information Processing;Organismal Systems;Human Diseases;Genetic Information Processing	Folding, sorting and degradation;Endocrine system;Neurodegenerative diseases;Folding, sorting and degradation	ko04141//Protein processing in endoplasmic reticulum;ko04918//Thyroid hormone synthesis;ko05020//Prion diseases;ko03060//Protein export	K09490;K09490;K09490;K09490	GO:0000323//lytic vacuole;GO:0000974//Prp19 complex;GO:0001917//photoreceptor inner segment;GO:0005575//cellular_component;GO:0005576//extracellular region;GO:0005615//extracellular space;GO:0005622//intracellular;GO:0005623//cell;GO:0005634//nucleus;GO:0005635//nuclear envelope;GO:0005681//spliceosomal complex;GO:0005730//nucleolus;GO:0005737//cytoplasm;GO:0005739//mitochondrion;GO:0005764//lyso…	GO:0000166//nucleotide binding;GO:0000287//magnesium ion binding;GO:0001664//G-protein coupled receptor binding;GO:0003674//molecular_function;GO:0003676//nucleic acid binding;GO:0003723//RNA binding;GO:0003824//catalytic activity;GO:0004309//exopolyphosphatase activity;GO:0004540//ribonuclease activity;GO:0004856//xylulokinase activity;GO:0005102//receptor binding;GO:0005488//binding;GO:0005504/…	GO:0000003//reproduction;GO:0000082//G1/S transition of mitotic cell cycle;GO:0000271//polysaccharide biosynthetic process;GO:0000278//mitotic cell cycle;GO:0000741//karyogamy;GO:0000742//karyogamy involved in conjugation with cellular fusion;GO:0000746//conjugation;GO:0000747//conjugation with cellular fusion;GO:0001655//urogenital system development;GO:0001822//kidney development;GO:0001910//re…
ncbi_101118093	RRM2	0.00949773	0.00535504	0.108767	0.00432328	0.0732753	0.587157	0.0176924	0.0216892	0.034211	0.0633789	0.03087	0	0	0.87156	0	0.0299	RRM2	XP_014949705.2 ribonucleoside-diphosphate reductase subunit M2 [Ovis aries]	Metabolism;Metabolism;Cellular Processes;Metabolism;Metabolism;Metabolism	Global and overview maps;Nucleotide metabolism;Cell growth and death;Xenobiotics biodegradation and metabolism;Metabolism of other amino acids;Nucleotide metabolism	ko01100//Metabolic pathways;ko00230//Purine metabolism;ko04115//p53 signaling pathway;ko00983//Drug metabolism - other enzymes;ko00480//Glutathione metabolism;ko00240//Pyrimidine metabolism	K10808;K10808;K10808;K10808;K10808;K10808	GO:0005971//ribonucleoside-diphosphate reductase complex	GO:0030145//manganese ion binding	GO:0009263//deoxyribonucleotide biosynthetic process;GO:0009265//2'-deoxyribonucleotide biosynthetic process
ncbi_101111874	KIAA1211L	0.0149687	0.0411446	0.0610959	0.232055	0.0909158	0.0306344	0.519564	0.00264839	0.0352543	0.0260656	0.0218443	0	0.394722	0.136667	0	0.0435	KIAA1211L	XP_027821714.1 uncharacterized protein KIAA1211-like homolog [Ovis aries]	-	-	-	-	-	-	-
ncbi_101102304	PHLDA1	0.82366	0.948723	0.891141	0.991254	2.82817	0.800049	1.06665	1.43289	0.582638	0.546124	0.753141	0.119331	0.812245	1.38879	0	0.2527	PHLDA1	XP_012029334.3 pleckstrin homology-like domain family A member 1 [Ovis aries]	-	-	-	-	-	GO:0005515//protein binding	GO:0009405//pathogenesis
ncbi_443140	ITGA5	0.0106547	0.213905	0.114473	0.909804	0.188657	0.0379159	0.402448	0.0735657	0.0219374	0.149771	0.0172458	0.198953	0.541207	0.0660321	0.0937462	0.0898	ITGA5	XP_024847121.1 integrin alpha-5 isoform X1 [Bos taurus]	Human Diseases;Environmental Information Processing;Human Diseases;Human Diseases;Human Diseases;Cellular Processes;Cellular Processes;Human Diseases;Cellular Processes;Human Diseases;Organismal Systems;Environmental Information Processing;Human Diseases;Human Diseases;Human Diseases;Human Diseases;Human Diseases	Infectious diseases;Signal transduction;Infectious diseases;Infectious diseases;Cancers;Cell motility;Cellular community - eukaryotes;Cancers;Transport and catabolism;Infectious disease: bacterial;Immune system;Signaling molecules and interaction;Cardiovascular diseases;Cardiovascular diseases;Infectious diseases;Cardiovascular diseases;Infectious diseases	ko05168//Herpes simplex infection;ko04151//PI3K-Akt signaling pathway;ko05165//Human papillomavirus infection;ko05131//Shigellosis;ko05205//Proteoglycans in cancer;ko04810//Regulation of actin cytoskeleton;ko04510//Focal adhesion;ko05206//MicroRNAs in cancer;ko04145//Phagosome;ko05135//Yersinia infection;ko04640//Hematopoietic cell lineage;ko04512//ECM-receptor interaction;ko05414//Dilated cardio…	K06484;K06484;K06484;K06484;K06484;K06484;K06484;K06484;K06484;K06484;K06484;K06484;K06484;K06484;K06484;K06484;K06484	GO:0001726//ruffle;GO:0005575//cellular_component;GO:0005622//intracellular;GO:0005623//cell;GO:0005737//cytoplasm;GO:0005783//endoplasmic reticulum;GO:0005794//Golgi apparatus;GO:0005886//plasma membrane;GO:0005887//integral component of plasma membrane;GO:0005911//cell-cell junction;GO:0005912//adherens junction;GO:0005924//cell-substrate adherens junction;GO:0005925//focal adhesion;GO:0008305/…	GO:0001618//virus receptor activity;GO:0003674//molecular_function;GO:0005102//receptor binding;GO:0005126//cytokine receptor binding;GO:0005154//epidermal growth factor receptor binding;GO:0005161//platelet-derived growth factor receptor binding;GO:0005172//vascular endothelial growth factor receptor binding;GO:0005178//integrin binding;GO:0005488//binding;GO:0005515//protein binding;GO:0016765/…	GO:0000003//reproduction;GO:0001525//angiogenesis;GO:0001568//blood vessel development;GO:0001704//formation of primary germ layer;GO:0001706//endoderm formation;GO:0001932//regulation of protein phosphorylation;GO:0001934//positive regulation of protein phosphorylation;GO:0001944//vasculature development;GO:0002009//morphogenesis of an epithelium;GO:0002011//morphogenesis of an epithelial sheet;…
ncbi_101120229	NFE2	0.00134338	0.000826125	0.148034	0.00206287	0.00210486	0.000471245	0.0438742	0	0	0	0.00831939	11.4852	0	0	0.156135	0.0094	NFE2	XP_024847435.1 transcription factor NF-E2 45 kDa subunit isoform X1 [Bos taurus]	-	-	-	-	GO:0005575//cellular_component;GO:0005622//intracellular;GO:0005623//cell;GO:0005634//nucleus;GO:0005654//nucleoplasm;GO:0005737//cytoplasm;GO:0016604//nuclear body;GO:0016605//PML body;GO:0031974//membrane-enclosed lumen;GO:0031981//nuclear lumen;GO:0032991//macromolecular complex;GO:0032993//protein-DNA complex;GO:0043226//organelle;GO:0043227//membrane-bounded organelle;GO:0043229//intracellul…	GO:0000976//transcription regulatory region sequence-specific DNA binding;GO:0000981//RNA polymerase II transcription factor activity, sequence-specific DNA binding;GO:0000987//core promoter proximal region sequence-specific DNA binding;GO:0001067//regulatory region nucleic acid binding;GO:0003674//molecular_function;GO:0003676//nucleic acid binding;GO:0003677//DNA binding;GO:0003690//double-stra…	GO:0000003//reproduction;GO:0001568//blood vessel development;GO:0001701//in utero embryonic development;GO:0001890//placenta development;GO:0001892//embryonic placenta development;GO:0001944//vasculature development;GO:0002682//regulation of immune system process;GO:0003006//developmental process involved in reproduction;GO:0003008//system process;GO:0003013//circulatory system process;GO:000613…
ncbi_101119293	CLEC1B	0.881689	0.0974606	0.363394	0.0348791	0.364641	0.327436	0.141018	0.40276	0.172419	1.14531	0.214781	0	0.0507362	0.429513	0.365877	0.1256	CLEC1B	XP_012030801.2 C-type lectin domain family 1 member B [Ovis aries]	Organismal Systems	Immune system	ko04625//C-type lectin receptor signaling pathway	K10070	GO:0005575//cellular_component;GO:0005623//cell;GO:0005886//plasma membrane;GO:0005887//integral component of plasma membrane;GO:0016020//membrane;GO:0016021//integral component of membrane;GO:0031224//intrinsic component of membrane;GO:0031226//intrinsic component of plasma membrane;GO:0044425//membrane part;GO:0044459//plasma membrane part;GO:0044464//cell part;GO:0071944//cell periphery	GO:0003674//molecular_function;GO:0003677//DNA binding;GO:0004888//transmembrane signaling receptor activity;GO:0005488//binding;GO:0030246//carbohydrate binding;GO:0034597//phosphatidylinositol-4,5-bisphosphate 4-phosphatase activity;GO:0038023//signaling receptor activity;GO:0060089//molecular transducer activity	GO:0000902//cell morphogenesis;GO:0000904//cell morphogenesis involved in differentiation;GO:0001775//cell activation;GO:0002376//immune system process;GO:0002520//immune system development;GO:0006464//cellular protein modification process;GO:0006468//protein phosphorylation;GO:0006793//phosphorus metabolic process;GO:0006796//phosphate-containing compound metabolic process;GO:0006807//nitrogen c…
ncbi_101102554	RIMKLB	2.95339	0.961329	3.07735	0.649863	1.219	2.12081	0.473297	1.4468	2.66299	3.63276	1.86499	0.094227	0.375169	1.71485	18.9499	0.4051	RIMKLB	XP_014950443.1 beta-citrylglutamate synthase B [Ovis aries]	Metabolism;Metabolism	Global and overview maps;Amino acid metabolism	ko01100//Metabolic pathways;ko00250//Alanine, aspartate and glutamate metabolism	K18310;K18310	GO:0005575//cellular_component;GO:0005622//intracellular;GO:0005623//cell;GO:0005737//cytoplasm;GO:0005829//cytosol;GO:0005951//carbamoyl-phosphate synthase complex;GO:0009317//acetyl-CoA carboxylase complex;GO:0009320//phosphoribosylaminoimidazole carboxylase complex;GO:0044424//intracellular part;GO:0044444//cytoplasmic part;GO:0044464//cell part	GO:0000166//nucleotide binding;GO:0003674//molecular_function;GO:0003824//catalytic activity;GO:0003989//acetyl-CoA carboxylase activity;GO:0004075//biotin carboxylase activity;GO:0004088//carbamoyl-phosphate synthase (glutamine-hydrolyzing) activity;GO:0004357//glutamate-cysteine ligase activity;GO:0004363//glutathione synthase activity;GO:0004638//phosphoribosylaminoimidazole carboxylase activi…	GO:0006082//organic acid metabolic process;GO:0006464//cellular protein modification process;GO:0006520//cellular amino acid metabolic process;GO:0006633//fatty acid biosynthetic process;GO:0006750//glutathione biosynthetic process;GO:0006807//nitrogen compound metabolic process;GO:0008150//biological_process;GO:0008152//metabolic process;GO:0008652//cellular amino acid biosynthetic process;GO:00…
ncbi_101103393	Pmm1	1.13121	0.767371	1.42179	0.948131	1.45264	2.40661	0.751281	0.459081	4.73213	1.33394	0.74954	0.0371864	0.792606	0.555895	1.00516	0.3776	Pmm1	XP_006174762.1 phosphomannomutase 1 [Camelus ferus]	Metabolism;Metabolism;Metabolism	Global and overview maps;Carbohydrate metabolism;Carbohydrate metabolism	ko01100//Metabolic pathways;ko00520//Amino sugar and nucleotide sugar metabolism;ko00051//Fructose and mannose metabolism	K17497;K17497;K17497	GO:0005575//cellular_component;GO:0005622//intracellular;GO:0005623//cell;GO:0005737//cytoplasm;GO:0005829//cytosol;GO:0036477//somatodendritic compartment;GO:0043025//neuronal cell body;GO:0044297//cell body;GO:0044424//intracellular part;GO:0044444//cytoplasmic part;GO:0044464//cell part;GO:0097458//neuron part	GO:0003674//molecular_function;GO:0003824//catalytic activity;GO:0004615//phosphomannomutase activity;GO:0004805//trehalose-phosphatase activity;GO:0005488//binding;GO:0008967//phosphoglycolate phosphatase activity;GO:0016787//hydrolase activity;GO:0016853//isomerase activity;GO:0016866//intramolecular transferase activity;GO:0016868//intramolecular transferase activity, phosphotransferases;GO:00…	GO:0005975//carbohydrate metabolic process;GO:0005992//trehalose biosynthetic process;GO:0005996//monosaccharide metabolic process;GO:0006013//mannose metabolic process;GO:0006139//nucleobase-containing compound metabolic process;GO:0006464//cellular protein modification process;GO:0006486//protein glycosylation;GO:0006487//protein N-linked glycosylation;GO:0006605//protein targeting;GO:0006725//…
ncbi_101113583	CYP51A1	0.754112	0.652668	0.762353	0.736547	1.23958	1.76169	0.948859	0.473055	1.4534	5.09303	2.2032	0.20116	0.598746	2.19618	0.448354	0.3104	CYP51A1	XP_014950670.2 lanosterol 14-alpha demethylase isoform X1 [Ovis aries]	Metabolism;Metabolism	Global and overview maps;Lipid metabolism	ko01100//Metabolic pathways;ko00100//Steroid biosynthesis	K05917;K05917	GO:0005575//cellular_component;GO:0005622//intracellular;GO:0005623//cell;GO:0005737//cytoplasm;GO:0005783//endoplasmic reticulum;GO:0005789//endoplasmic reticulum membrane;GO:0005886//plasma membrane;GO:0012505//endomembrane system;GO:0016020//membrane;GO:0016021//integral component of membrane;GO:0031090//organelle membrane;GO:0031224//intrinsic component of membrane;GO:0031984//organelle subco…	GO:0003674//molecular_function;GO:0003824//catalytic activity;GO:0004497//monooxygenase activity;GO:0005488//binding;GO:0005506//iron ion binding;GO:0008144//drug binding;GO:0008398//sterol 14-demethylase activity;GO:0016491//oxidoreductase activity;GO:0016705//oxidoreductase activity, acting on paired donors, with incorporation or reduction of molecular oxygen;GO:0016709//oxidoreductase activity…	GO:0001766//membrane raft polarization;GO:0001878//response to yeast;GO:0006066//alcohol metabolic process;GO:0006629//lipid metabolic process;GO:0006694//steroid biosynthetic process;GO:0006695//cholesterol biosynthetic process;GO:0006696//ergosterol biosynthetic process;GO:0008150//biological_process;GO:0008152//metabolic process;GO:0008202//steroid metabolic process;GO:0008203//cholesterol met…
ncbi_101108303	Rapgef5	0.00671782	0.0657896	0.0685463	0.739968	0.0520088	0.0523299	0.644087	0.00690564	0.000647085	0.0255134	0.0059211	0	0.799729	0.128457	0	0.0609	Rapgef5	XP_017902818.1 PREDICTED: rap guanine nucleotide exchange factor 5 isoform X1 [Capra hircus]	Environmental Information Processing;Environmental Information Processing	Signal transduction;Signal transduction	ko04014//Ras signaling pathway;ko04015//Rap1 signaling pathway	K08019;K08019	GO:0005575//cellular_component;GO:0005622//intracellular;GO:0005623//cell;GO:0005634//nucleus;GO:0005654//nucleoplasm;GO:0016604//nuclear body;GO:0031974//membrane-enclosed lumen;GO:0031981//nuclear lumen;GO:0043226//organelle;GO:0043227//membrane-bounded organelle;GO:0043229//intracellular organelle;GO:0043231//intracellular membrane-bounded organelle;GO:0043233//organelle lumen;GO:0044422//orga…	GO:0003674//molecular_function;GO:0005085//guanyl-nucleotide exchange factor activity;GO:0005088//Ras guanyl-nucleotide exchange factor activity;GO:0005488//binding;GO:0005515//protein binding;GO:0017016//Ras GTPase binding;GO:0017034//Rap guanyl-nucleotide exchange factor activity;GO:0019899//enzyme binding;GO:0030742//GTP-dependent protein binding;GO:0031267//small GTPase binding;GO:0051020//GT…	GO:0007154//cell communication;GO:0007165//signal transduction;GO:0007264//small GTPase mediated signal transduction;GO:0007275//multicellular organism development;GO:0007399//nervous system development;GO:0008150//biological_process;GO:0009987//cellular process;GO:0023052//signaling;GO:0032501//multicellular organismal process;GO:0032502//developmental process;GO:0035556//intracellular signal tr…
ncbi_101122517	ABCB4	0.0840861	0.568368	0.200972	0.172381	0.244135	0.131301	0.0311315	0.278264	0.0758546	0.458065	0.227438	0	0.0641418	0.0232686	0.0683536	0.1127	ABCB4	XP_027824319.1 phosphatidylcholine translocator ABCB4 isoform X1 [Ovis aries]	Organismal Systems;Environmental Information Processing	Digestive system;Membrane transport	ko04976//Bile secretion;ko02010//ABC transporters	K05659;K05659	GO:0000139//Golgi membrane;GO:0005575//cellular_component;GO:0005622//intracellular;GO:0005623//cell;GO:0005634//nucleus;GO:0005654//nucleoplasm;GO:0005737//cytoplasm;GO:0005794//Golgi apparatus;GO:0005829//cytosol;GO:0005856//cytoskeleton;GO:0005886//plasma membrane;GO:0005887//integral component of plasma membrane;GO:0005911//cell-cell junction;GO:0005912//adherens junction;GO:0005924//cell-sub…	GO:0000150//recombinase activity;GO:0000166//nucleotide binding;GO:0003674//molecular_function;GO:0003677//DNA binding;GO:0003723//RNA binding;GO:0003724//RNA helicase activity;GO:0003824//catalytic activity;GO:0003924//GTPase activity;GO:0003972//RNA ligase (ATP) activity;GO:0004012//phospholipid-translocating ATPase activity;GO:0004020//adenylylsulfate kinase activity;GO:0004140//dephospho-CoA …	GO:0000910//cytokinesis;GO:0001101//response to acid chemical;GO:0001539//cilium or flagellum-dependent cell motility;GO:0002949//tRNA threonylcarbamoyladenosine modification;GO:0006276//plasmid maintenance;GO:0006289//nucleotide-excision repair;GO:0006310//DNA recombination;GO:0006388//tRNA splicing, via endonucleolytic cleavage and ligation;GO:0006576//cellular biogenic amine metabolic process;…
ncbi_443535	LDLR	0.444934	0.425142	0.672954	0.520803	1.1509	1.05812	0.616257	0.268606	0.737902	3.20866	2.00396	0.190735	0.237914	1.8157	0.419193	0.2392	LDLR	XP_004008580.2 low-density lipoprotein receptor [Ovis aries]	Cellular Processes;Human Diseases;Human Diseases;Human Diseases;Organismal Systems;Organismal Systems;Organismal Systems;Organismal Systems;Organismal Systems	Transport and catabolism;Infectious diseases;Endocrine and metabolic diseases;Infectious diseases;Endocrine system;Digestive system;Endocrine system;Endocrine system;Digestive system	ko04144//Endocytosis;ko05160//Hepatitis C;ko04934//Cushing syndrome;ko05145//Toxoplasmosis;ko04925//Aldosterone synthesis and secretion;ko04976//Bile secretion;ko04927//Cortisol synthesis and secretion;ko04913//Ovarian Steroidogenesis;ko04979//Cholesterol metabolism	K12473;K12473;K12473;K12473;K12473;K12473;K12473;K12473;K12473	GO:0000323//lytic vacuole;GO:0005575//cellular_component;GO:0005576//extracellular region;GO:0005615//extracellular space;GO:0005622//intracellular;GO:0005623//cell;GO:0005737//cytoplasm;GO:0005764//lysosome;GO:0005765//lysosomal membrane;GO:0005768//endosome;GO:0005769//early endosome;GO:0005770//late endosome;GO:0005771//multivesicular body;GO:0005773//vacuole;GO:0005774//vacuolar membrane;GO:0…	GO:0001540//beta-amyloid binding;GO:0001618//virus receptor activity;GO:0002020//protease binding;GO:0003674//molecular_function;GO:0005041//low-density lipoprotein receptor activity;GO:0005488//binding;GO:0005509//calcium ion binding;GO:0005515//protein binding;GO:0019899//enzyme binding;GO:0030169//low-density lipoprotein particle binding;GO:0030228//lipoprotein particle receptor activity;GO:00…	GO:0001101//response to acid chemical;GO:0001666//response to hypoxia;GO:0002682//regulation of immune system process;GO:0002683//negative regulation of immune system process;GO:0002694//regulation of leukocyte activation;GO:0002695//negative regulation of leukocyte activation;GO:0003008//system process;GO:0006066//alcohol metabolic process;GO:0006629//lipid metabolic process;GO:0006807//nitrogen…
ncbi_101121773	AMH	0.868679	0.402819	1.06186	0.0716918	0.857139	1.35689	0.333085	0.327326	2.95747	4.05403	1.09215	0.679588	0.022887	0.738573	0.872061	0.2345	AMH	NP_001295528.1 muellerian-inhibiting factor precursor [Ovis aries]	Environmental Information Processing;Environmental Information Processing;Environmental Information Processing;Environmental Information Processing	Signaling molecules and interaction;Signal transduction;Signal transduction;Signal transduction	ko04060//Cytokine-cytokine receptor interaction;ko04024//cAMP signaling pathway;ko04390//Hippo signaling pathway;ko04350//TGF-beta signaling pathway	K04665;K04665;K04665;K04665	GO:0005575//cellular_component;GO:0005576//extracellular region;GO:0005615//extracellular space;GO:0005622//intracellular;GO:0005623//cell;GO:0005737//cytoplasm;GO:0044421//extracellular region part;GO:0044424//intracellular part;GO:0044464//cell part	GO:0003674//molecular_function;GO:0005102//receptor binding;GO:0005126//cytokine receptor binding;GO:0005160//transforming growth factor beta receptor binding;GO:0005179//hormone activity;GO:0005488//binding;GO:0005515//protein binding;GO:0008083//growth factor activity;GO:0030545//receptor regulator activity;GO:0048018//receptor agonist activity;GO:0098772//molecular function regulator	GO:0000003//reproduction;GO:0001541//ovarian follicle development;GO:0001546//preantral ovarian follicle growth;GO:0001655//urogenital system development;GO:0001880//Mullerian duct regression;GO:0003006//developmental process involved in reproduction;GO:0006355//regulation of transcription, DNA-templated;GO:0006357//regulation of transcription from RNA polymerase II promoter;GO:0007154//cell comm…
ncbi_101122785	SLC22A5	0.0237065	0.0584866	0.0862612	0.444437	0.0360316	0.0357924	0.550553	0.0193002	0.0158206	0.0106626	0.0300205	0	0.544668	0.0663193	0	0.0544	SLC22A5	XP_027825744.1 solute carrier family 22 member 5 [Ovis aries]	Human Diseases	Cancers	ko05231//Choline metabolism in cancer	K08202	GO:0000312//plastid small ribosomal subunit;GO:0005575//cellular_component;GO:0005623//cell;GO:0005886//plasma membrane;GO:0005887//integral component of plasma membrane;GO:0005903//brush border;GO:0016020//membrane;GO:0016021//integral component of membrane;GO:0016323//basolateral plasma membrane;GO:0016324//apical plasma membrane;GO:0022627//cytosolic small ribosomal subunit;GO:0031224//intrins…	GO:0000166//nucleotide binding;GO:0003674//molecular_function;GO:0003735//structural constituent of ribosome;GO:0005215//transporter activity;GO:0005488//binding;GO:0005515//protein binding;GO:0005524//ATP binding;GO:0008028//monocarboxylic acid transmembrane transporter activity;GO:0008144//drug binding;GO:0008324//cation transmembrane transporter activity;GO:0008509//anion transmembrane transpo…	GO:0006412//translation;GO:0006575//cellular modified amino acid metabolic process;GO:0006577//amino-acid betaine metabolic process;GO:0006807//nitrogen compound metabolic process;GO:0006810//transport;GO:0006811//ion transport;GO:0006812//cation transport;GO:0006814//sodium ion transport;GO:0006817//phosphate ion transport;GO:0006820//anion transport;GO:0006855//drug transmembrane transport;GO:0…
ncbi_101109448	DDIT4L	0.353408	0.142732	0.230886	0.0347751	0.202301	0.436685	0.106179	0.145888	1.14014	0.414884	0.322015	0	0	0.448015	0.190869	0.0981	DDIT4L	XP_014951882.2 DNA damage-inducible transcript 4-like protein [Ovis aries]	-	-	-	-	GO:0005575//cellular_component;GO:0005622//intracellular;GO:0005623//cell;GO:0005737//cytoplasm;GO:0044424//intracellular part;GO:0044464//cell part	-	GO:0008150//biological_process;GO:0009966//regulation of signal transduction;GO:0009968//negative regulation of signal transduction;GO:0010646//regulation of cell communication;GO:0010648//negative regulation of cell communication;GO:0023051//regulation of signaling;GO:0023057//negative regulation of signaling;GO:0048519//negative regulation of biological process;GO:0048523//negative regulation o…
ncbi_443250	SLC7A8	0.0612303	0.242953	0.262559	2.17397	0.21302	0.0921415	1.45664	0.191838	0.00500714	0.154163	0.0172002	0.0441478	1.76378	0.559196	0	0.1279	SLC7A8	XP_004010382.2 large neutral amino acids transporter small subunit 2 isoform X1 [Ovis aries]	Organismal Systems	Digestive system	ko04974//Protein digestion and absorption	K13781	GO:0005575//cellular_component;GO:0005622//intracellular;GO:0005623//cell;GO:0005737//cytoplasm;GO:0005886//plasma membrane;GO:0005887//integral component of plasma membrane;GO:0016020//membrane;GO:0016021//integral component of membrane;GO:0016323//basolateral plasma membrane;GO:0031224//intrinsic component of membrane;GO:0031226//intrinsic component of plasma membrane;GO:0044424//intracellular …	GO:0003674//molecular_function;GO:0003823//antigen binding;GO:0005215//transporter activity;GO:0005275//amine transmembrane transporter activity;GO:0005342//organic acid transmembrane transporter activity;GO:0005488//binding;GO:0008324//cation transmembrane transporter activity;GO:0008509//anion transmembrane transporter activity;GO:0008514//organic anion transmembrane transporter activity;GO:001…	GO:0002376//immune system process;GO:0003333//amino acid transmembrane transport;GO:0006082//organic acid metabolic process;GO:0006520//cellular amino acid metabolic process;GO:0006527//arginine catabolic process;GO:0006807//nitrogen compound metabolic process;GO:0006810//transport;GO:0006811//ion transport;GO:0006812//cation transport;GO:0006820//anion transport;GO:0006865//amino acid transport;…
ncbi_101116234	CDKN3	0.0433901	0.034245	0.205036	0.0218075	0.21609	0.292006	0.352357	0.0389915	0.0379099	0.191938	1.756	0	0.00277054	0.936787	0.100323	0.0625	CDKN3	XP_004010704.2 cyclin-dependent kinase inhibitor 3 isoform X1 [Ovis aries]	-	-	-	-	GO:0005575//cellular_component;GO:0005622//intracellular;GO:0005623//cell;GO:0005634//nucleus;GO:0005737//cytoplasm;GO:0005829//cytosol;GO:0043226//organelle;GO:0043227//membrane-bounded organelle;GO:0043229//intracellular organelle;GO:0043231//intracellular membrane-bounded organelle;GO:0044424//intracellular part;GO:0044444//cytoplasmic part;GO:0044464//cell part;GO:0048471//perinuclear region …	GO:0003674//molecular_function;GO:0003824//catalytic activity;GO:0004721//phosphoprotein phosphatase activity;GO:0004722//protein serine/threonine phosphatase activity;GO:0004725//protein tyrosine phosphatase activity;GO:0008138//protein tyrosine/serine/threonine phosphatase activity;GO:0016787//hydrolase activity;GO:0016788//hydrolase activity, acting on ester bonds;GO:0016791//phosphatase activ…	GO:0000079//regulation of cyclin-dependent protein serine/threonine kinase activity;GO:0000082//G1/S transition of mitotic cell cycle;GO:0000278//mitotic cell cycle;GO:0001932//regulation of protein phosphorylation;GO:0006464//cellular protein modification process;GO:0006470//protein dephosphorylation;GO:0006793//phosphorus metabolic process;GO:0006796//phosphate-containing compound metabolic pro…
ncbi_100303607	CCN2	0.207963	0.191402	0.175329	0.0261786	0.259656	0.0603783	0.0353256	1.59828	0.020626	0.150521	0.0721826	0	0.0273214	0.952568	0.12012	0.059	CCN2	NP_001158186.1 CCN family member 2 precursor [Ovis aries]	Environmental Information Processing;Environmental Information Processing	Signal transduction;Signal transduction	ko04390//Hippo signaling pathway;ko04371//Apelin signaling pathway	K06827;K06827	GO:0005575//cellular_component;GO:0005576//extracellular region;GO:0005615//extracellular space;GO:0005622//intracellular;GO:0005623//cell;GO:0005737//cytoplasm;GO:0005794//Golgi apparatus;GO:0005801//cis-Golgi network;GO:0005829//cytosol;GO:0005886//plasma membrane;GO:0005938//cell cortex;GO:0012505//endomembrane system;GO:0016020//membrane;GO:0031012//extracellular matrix;GO:0043226//organelle;…	GO:0001968//fibronectin binding;GO:0003674//molecular_function;GO:0005102//receptor binding;GO:0005178//integrin binding;GO:0005488//binding;GO:0005515//protein binding;GO:0005520//insulin-like growth factor binding;GO:0005539//glycosaminoglycan binding;GO:0008022//protein C-terminus binding;GO:0008083//growth factor activity;GO:0008201//heparin binding;GO:0019838//growth factor binding;GO:003054…	GO:0001101//response to acid chemical;GO:0001501//skeletal system development;GO:0001502//cartilage condensation;GO:0001503//ossification;GO:0001525//angiogenesis;GO:0001558//regulation of cell growth;GO:0001568//blood vessel development;GO:0001894//tissue homeostasis;GO:0001932//regulation of protein phosphorylation;GO:0001934//positive regulation of protein phosphorylation;GO:0001944//vasculatu…
ncbi_101119909	STX11	0.00579031	0.00579063	0.0267088	0.0113239	0.00745861	0.0246764	0.0147498	0.00955983	0.00878496	0	0.00824147	6.88041	0.00394526	0.00316385	0.151412	0.0117	STX11	XP_017908787.1 PREDICTED: syntaxin-11 [Capra hircus]	Genetic Information Processing	Folding, sorting and degradation	ko04130//SNARE interactions in vesicular transport	K08487	GO:0005575//cellular_component;GO:0005622//intracellular;GO:0005623//cell;GO:0005737//cytoplasm;GO:0005794//Golgi apparatus;GO:0005886//plasma membrane;GO:0008021//synaptic vesicle;GO:0012505//endomembrane system;GO:0016020//membrane;GO:0016021//integral component of membrane;GO:0030133//transport vesicle;GO:0030139//endocytic vesicle;GO:0031201//SNARE complex;GO:0031224//intrinsic component of m…	GO:0000149//SNARE binding;GO:0003674//molecular_function;GO:0005484//SNAP receptor activity;GO:0005488//binding;GO:0005515//protein binding	GO:0001505//regulation of neurotransmitter levels;GO:0001775//cell activation;GO:0001906//cell killing;GO:0001909//leukocyte mediated cytotoxicity;GO:0001913//T cell mediated cytotoxicity;GO:0002228//natural killer cell mediated immunity;GO:0002250//adaptive immune response;GO:0002252//immune effector process;GO:0002263//cell activation involved in immune response;GO:0002274//myeloid leukocyte ac…
ncbi_101111557	HEY1	0.000834898	0.0261123	0.035297	0.092821	0.0303111	0.00411547	0.377848	0.00200345	0.000647085	0.00174166	0.00209874	0	0.428891	0	0.116245	0.0224	HEY1	XP_017913871.1 PREDICTED: hairy/enhancer-of-split related with YRPW motif protein 1 isoform X1 [Capra hircus]	Human Diseases;Human Diseases;Human Diseases;Environmental Information Processing	Cancers;Infectious diseases;Cancers;Signal transduction	ko05200//Pathways in cancer;ko05165//Human papillomavirus infection;ko05224//Breast cancer;ko04330//Notch signaling pathway	K09091;K09091;K09091;K09091	GO:0005575//cellular_component;GO:0005622//intracellular;GO:0005623//cell;GO:0005634//nucleus;GO:0005654//nucleoplasm;GO:0005737//cytoplasm;GO:0031974//membrane-enclosed lumen;GO:0031981//nuclear lumen;GO:0043226//organelle;GO:0043227//membrane-bounded organelle;GO:0043229//intracellular organelle;GO:0043231//intracellular membrane-bounded organelle;GO:0043233//organelle lumen;GO:0044422//organel…	GO:0000981//RNA polymerase II transcription factor activity, sequence-specific DNA binding;GO:0000982//transcription factor activity, RNA polymerase II core promoter proximal region sequence-specific binding;GO:0000983//transcription factor activity, RNA polymerase II core promoter sequence-specific;GO:0000988//transcription factor activity, protein binding;GO:0000989//transcription factor activi…	GO:0000003//reproduction;GO:0000122//negative regulation of transcription from RNA polymerase II promoter;GO:0001503//ossification;GO:0001525//angiogenesis;GO:0001568//blood vessel development;GO:0001570//vasculogenesis;GO:0001649//osteoblast differentiation;GO:0001655//urogenital system development;GO:0001657//ureteric bud development;GO:0001701//in utero embryonic development;GO:0001822//kidney…
ncbi_101106341	GPC5	1.80071	0.394884	1.83498	0.174408	0.525616	1.09369	0.190658	0.850707	1.49697	2.31283	1.24938	0.0446552	0.0769177	1.58468	9.44386	0.2756	GPC5	XP_017911942.1 PREDICTED: glypican-5 isoform X1 [Capra hircus]	-	-	-	-	GO:0000323//lytic vacuole;GO:0005575//cellular_component;GO:0005576//extracellular region;GO:0005615//extracellular space;GO:0005622//intracellular;GO:0005623//cell;GO:0005737//cytoplasm;GO:0005764//lysosome;GO:0005773//vacuole;GO:0005775//vacuolar lumen;GO:0005794//Golgi apparatus;GO:0005796//Golgi lumen;GO:0005886//plasma membrane;GO:0005887//integral component of plasma membrane;GO:0012505//en…	-	GO:0001523//retinoid metabolic process;GO:0006022//aminoglycan metabolic process;GO:0006023//aminoglycan biosynthetic process;GO:0006024//glycosaminoglycan biosynthetic process;GO:0006026//aminoglycan catabolic process;GO:0006027//glycosaminoglycan catabolic process;GO:0006629//lipid metabolic process;GO:0006720//isoprenoid metabolic process;GO:0006721//terpenoid metabolic process;GO:0006807//nit…
ncbi_101112833	RASL10B	0.00274095	0.0235719	0.0340682	0.15758	0.0359805	0.0145226	0.503146	0.00428058	0.00435978	0	0.00409405	0	0.515105	0	0	0.032	RASL10B	NP_001179485.1 ras-like protein family member 10B [Bos taurus]	-	-	-	-	GO:0005575//cellular_component;GO:0005623//cell;GO:0005737//cytoplasm;GO:0005886//plasma membrane;GO:0008180//COP9 signalosome;GO:0016020//membrane;GO:0044464//cell part;GO:0071944//cell periphery	GO:0000166//nucleotide binding;GO:0001882//nucleoside binding;GO:0001883//purine nucleoside binding;GO:0003674//molecular_function;GO:0003824//catalytic activity;GO:0003924//GTPase activity;GO:0005488//binding;GO:0005525//GTP binding;GO:0016462//pyrophosphatase activity;GO:0016787//hydrolase activity;GO:0016817//hydrolase activity, acting on acid anhydrides;GO:0016818//hydrolase activity, acting …	GO:0001990//regulation of systemic arterial blood pressure by hormone;GO:0002791//regulation of peptide secretion;GO:0002793//positive regulation of peptide secretion;GO:0003008//system process;GO:0003013//circulatory system process;GO:0003044//regulation of systemic arterial blood pressure mediated by a chemical signal;GO:0003050//regulation of systemic arterial blood pressure by atrial natriure…
ncbi_101103826	PNMT	0.0185338	0.0820893	0.0461385	0.379196	0.0871848	0.00925392	0.66847	0.00267394	0.00695898	0.0450846	0.00648356	0	0.802597	0	0	0.0428	PNMT	XP_014954242.2 phenylethanolamine N-methyltransferase [Ovis aries]	Metabolism;Metabolism	Global and overview maps;Amino acid metabolism	ko01100//Metabolic pathways;ko00350//Tyrosine metabolism	K00553;K00553	GO:0005575//cellular_component;GO:0005622//intracellular;GO:0005623//cell;GO:0005737//cytoplasm;GO:0005829//cytosol;GO:0030424//axon;GO:0030425//dendrite;GO:0033267//axon part;GO:0036477//somatodendritic compartment;GO:0042995//cell projection;GO:0043005//neuron projection;GO:0043025//neuronal cell body;GO:0043195//terminal bouton;GO:0043196//varicosity;GO:0043204//perikaryon;GO:0043679//axon ter…	GO:0003674//molecular_function;GO:0003824//catalytic activity;GO:0004603//phenylethanolamine N-methyltransferase activity;GO:0008168//methyltransferase activity;GO:0008170//N-methyltransferase activity;GO:0008757//S-adenosylmethionine-dependent methyltransferase activity;GO:0016740//transferase activity;GO:0016741//transferase activity, transferring one-carbon groups	GO:0001101//response to acid chemical;GO:0001666//response to hypoxia;GO:0003008//system process;GO:0006082//organic acid metabolic process;GO:0006139//nucleobase-containing compound metabolic process;GO:0006520//cellular amino acid metabolic process;GO:0006575//cellular modified amino acid metabolic process;GO:0006584//catecholamine metabolic process;GO:0006725//cellular aromatic compound metabo…
ncbi_101114036	TK1	0.0193464	0.0136965	0.079583	0.00426923	0.127717	0.505592	0.0210972	0.00378294	0.126808	0.0346554	0.0585257	0.0562139	0.00403658	0.0619823	0	0.0346	TK1	XP_017919175.1 PREDICTED: thymidine kinase, cytosolic [Capra hircus]	Metabolism;Metabolism;Metabolism	Global and overview maps;Xenobiotics biodegradation and metabolism;Nucleotide metabolism	ko01100//Metabolic pathways;ko00983//Drug metabolism - other enzymes;ko00240//Pyrimidine metabolism	K00857;K00857;K00857	GO:0005575//cellular_component;GO:0005622//intracellular;GO:0005623//cell;GO:0005737//cytoplasm;GO:0005829//cytosol;GO:0044424//intracellular part;GO:0044444//cytoplasmic part;GO:0044464//cell part	GO:0000166//nucleotide binding;GO:0003674//molecular_function;GO:0003824//catalytic activity;GO:0004797//thymidine kinase activity;GO:0005488//binding;GO:0005515//protein binding;GO:0005524//ATP binding;GO:0005525//GTP binding;GO:0008144//drug binding;GO:0008270//zinc ion binding;GO:0016301//kinase activity;GO:0016740//transferase activity;GO:0016772//transferase activity, transferring phosphorus…	GO:0000003//reproduction;GO:0001889//liver development;GO:0006139//nucleobase-containing compound metabolic process;GO:0006213//pyrimidine nucleoside metabolic process;GO:0006259//DNA metabolic process;GO:0006725//cellular aromatic compound metabolic process;GO:0006753//nucleoside phosphate metabolic process;GO:0006777//Mo-molybdopterin cofactor biosynthetic process;GO:0006793//phosphorus metabol…
ncbi_101120002	MAP1LC3C	0.244538	3.06674	0.560497	0.425432	2.93249	0.235481	0.250158	1.06665	0.104689	0.423026	0.76396	1.00072	0.136417	0.0987706	0.124779	0.1572	MAP1LC3C	XP_012042608.1 microtubule-associated proteins 1A/1B light chain 3C [Ovis aries]	Cellular Processes	Cell growth and death	ko04216//Ferroptosis	K10435	GO:0000421//autophagosome membrane;GO:0005575//cellular_component;GO:0005622//intracellular;GO:0005623//cell;GO:0005737//cytoplasm;GO:0005773//vacuole;GO:0005774//vacuolar membrane;GO:0005776//autophagosome;GO:0005829//cytosol;GO:0005856//cytoskeleton;GO:0005874//microtubule;GO:0012505//endomembrane system;GO:0015630//microtubule cytoskeleton;GO:0016020//membrane;GO:0031090//organelle membrane;GO…	GO:0003674//molecular_function;GO:0005488//binding;GO:0005515//protein binding;GO:0019899//enzyme binding;GO:0031625//ubiquitin protein ligase binding;GO:0044389//ubiquitin-like protein ligase binding	GO:0000045//autophagosome assembly;GO:0000422//mitophagy;GO:0006914//autophagy;GO:0006950//response to stress;GO:0006995//cellular response to nitrogen starvation;GO:0006996//organelle organization;GO:0007005//mitochondrion organization;GO:0007033//vacuole organization;GO:0007154//cell communication;GO:0008150//biological_process;GO:0008152//metabolic process;GO:0009056//catabolic process;GO:0009…
ncbi_443460	PTGS2	0.0182219	0.19925	0.145859	2.48431	0.21339	0.0580461	2.12281	0.0212897	0.0328086	0.127696	0.0985179	0	2.19283	0.0964977	0.0655678	0.0701	PTGS2	XP_017916220.1 PREDICTED: prostaglandin G/H synthase 2 [Capra hircus]	Metabolism;Human Diseases;Human Diseases;Human Diseases;Human Diseases;Human Diseases;Human Diseases;Organismal Systems;Organismal Systems;Environmental Information Processing;Organismal Systems;Human Diseases;Environmental Information Processing;Organismal Systems;Organismal Systems;Human Diseases;Metabolism;Human Diseases;Organismal Systems;Environmental Information Processing;Organismal Systems	Global and overview maps;Cancers;Neurodegenerative diseases;Infectious diseases;Infectious diseases;Infectious diseases;Cancers;Endocrine system;Nervous system;Signal transduction;Nervous system;Cancers;Signal transduction;Immune system;Immune system;Cancers;Lipid metabolism;Infectious diseases;Endocrine system;Signal transduction;Endocrine system	ko01100//Metabolic pathways;ko05200//Pathways in cancer;ko05010//Alzheimer disease;ko05165//Human papillomavirus infection;ko05163//Human cytomegalovirus infection;ko05167//Kaposi sarcoma-associated herpesvirus infection;ko05206//MicroRNAs in cancer;ko04921//Oxytocin signaling pathway;ko04723//Retrograde endocannabinoid signaling;ko04668//TNF signaling pathway;ko04726//Serotonergic synapse;ko0522…	K11987;K11987;K11987;K11987;K11987;K11987;K11987;K11987;K11987;K11987;K11987;K11987;K11987;K11987;K11987;K11987;K11987;K11987;K11987;K11987;K11987	GO:0005575//cellular_component;GO:0005622//intracellular;GO:0005623//cell;GO:0005737//cytoplasm;GO:0005783//endoplasmic reticulum;GO:0005788//endoplasmic reticulum lumen;GO:0005789//endoplasmic reticulum membrane;GO:0005886//plasma membrane;GO:0005901//caveola;GO:0012505//endomembrane system;GO:0016020//membrane;GO:0031090//organelle membrane;GO:0031974//membrane-enclosed lumen;GO:0031984//organe…	GO:0003674//molecular_function;GO:0003824//catalytic activity;GO:0004601//peroxidase activity;GO:0004666//prostaglandin-endoperoxide synthase activity;GO:0005488//binding;GO:0005515//protein binding;GO:0016209//antioxidant activity;GO:0016491//oxidoreductase activity;GO:0016684//oxidoreductase activity, acting on peroxide as acceptor;GO:0016701//oxidoreductase activity, acting on single donors wi…	GO:0000003//reproduction;GO:0000212//meiotic spindle organization;GO:0000226//microtubule cytoskeleton organization;GO:0001101//response to acid chemical;GO:0001503//ossification;GO:0001505//regulation of neurotransmitter levels;GO:0001516//prostaglandin biosynthetic process;GO:0001525//angiogenesis;GO:0001541//ovarian follicle development;GO:0001547//antral ovarian follicle growth;GO:0001550//ov…
ncbi_101112149	CENPF	0.689912	0.495891	2.68396	0.290955	6.33571	4.03139	5.18274	0.53308	0.418197	8.79464	30.4783	0.0630569	0.00740807	18.8615	1.07912	0.1911	CENPF	XP_012043139.2 centromere protein F isoform X1 [Ovis aries]	-	-	-	-	GO:0000775//chromosome, centromeric region;GO:0000776//kinetochore;GO:0000777//condensed chromosome kinetochore;GO:0000779//condensed chromosome, centromeric region;GO:0000793//condensed chromosome;GO:0000922//spindle pole;GO:0000940//condensed chromosome outer kinetochore;GO:0005575//cellular_component;GO:0005622//intracellular;GO:0005623//cell;GO:0005634//nucleus;GO:0005635//nuclear envelope;GO…	GO:0003674//molecular_function;GO:0003682//chromatin binding;GO:0005488//binding;GO:0005515//protein binding;GO:0005524//ATP binding;GO:0008022//protein C-terminus binding;GO:0008134//transcription factor binding;GO:0042802//identical protein binding;GO:0042803//protein homodimerization activity;GO:0044877//macromolecular complex binding;GO:0046983//protein dimerization activity;GO:0070840//dynei…	GO:0000075//cell cycle checkpoint;GO:0000278//mitotic cell cycle;GO:0001655//urogenital system development;GO:0001822//kidney development;GO:0006139//nucleobase-containing compound metabolic process;GO:0006259//DNA metabolic process;GO:0006355//regulation of transcription, DNA-templated;GO:0006725//cellular aromatic compound metabolic process;GO:0006807//nitrogen compound metabolic process;GO:000…
ncbi_101118973	NEK2	0.0591993	0.0476042	0.260035	0.0179721	0.361236	0.423464	0.563125	0.0387233	0.0452325	0.395263	2.43716	0.0498077	0	0.977304	0	0.0746	NEK2	XP_004013959.2 serine/threonine-protein kinase Nek2 [Ovis aries]	-	-	-	-	GO:0000228//nuclear chromosome;GO:0000775//chromosome, centromeric region;GO:0000776//kinetochore;GO:0000777//condensed chromosome kinetochore;GO:0000779//condensed chromosome, centromeric region;GO:0000793//condensed chromosome;GO:0000794//condensed nuclear chromosome;GO:0000922//spindle pole;GO:0005575//cellular_component;GO:0005622//intracellular;GO:0005623//cell;GO:0005634//nucleus;GO:0005654…	GO:0000166//nucleotide binding;GO:0003674//molecular_function;GO:0003712//transcription cofactor activity;GO:0003824//catalytic activity;GO:0004672//protein kinase activity;GO:0004674//protein serine/threonine kinase activity;GO:0005488//binding;GO:0005515//protein binding;GO:0005524//ATP binding;GO:0008144//drug binding;GO:0016301//kinase activity;GO:0016740//transferase activity;GO:0016772//tra…	GO:0000003//reproduction;GO:0000070//mitotic sister chromatid segregation;GO:0000086//G2/M transition of mitotic cell cycle;GO:0000226//microtubule cytoskeleton organization;GO:0000278//mitotic cell cycle;GO:0000280//nuclear division;GO:0000819//sister chromatid segregation;GO:0001701//in utero embryonic development;GO:0001824//blastocyst development;GO:0006355//regulation of transcription, DNA-t…
ncbi_443284	ASPM	0.05969	0.0402022	0.237476	0.0335414	0.647092	0.438691	0.544831	0.0421851	0.0450784	1.1597	3.5608	0.0478973	0.00441097	2.55482	0.106238	0.0726	ASPM	XP_014954888.2 abnormal spindle-like microcephaly-associated protein homolog [Ovis aries]	-	-	-	-	GO:0000922//spindle pole;GO:0005575//cellular_component;GO:0005622//intracellular;GO:0005623//cell;GO:0005634//nucleus;GO:0005737//cytoplasm;GO:0005813//centrosome;GO:0005815//microtubule organizing center;GO:0005819//spindle;GO:0005856//cytoskeleton;GO:0005874//microtubule;GO:0005875//microtubule associated complex;GO:0005886//plasma membrane;GO:0015630//microtubule cytoskeleton;GO:0016020//memb…	GO:0003674//molecular_function;GO:0005488//binding;GO:0005515//protein binding;GO:0005516//calmodulin binding;GO:0008017//microtubule binding;GO:0008092//cytoskeletal protein binding;GO:0015631//tubulin binding;GO:0017022//myosin binding;GO:0019899//enzyme binding;GO:0019900//kinase binding;GO:0019901//protein kinase binding;GO:0019904//protein domain specific binding;GO:0032027//myosin light cha…	GO:0000003//reproduction;GO:0000132//establishment of mitotic spindle orientation;GO:0000212//meiotic spindle organization;GO:0000226//microtubule cytoskeleton organization;GO:0000278//mitotic cell cycle;GO:0000280//nuclear division;GO:0001764//neuron migration;GO:0002052//positive regulation of neuroblast proliferation;GO:0003006//developmental process involved in reproduction;GO:0006810//transp…
ncbi_101123225	NRP1	2.11675	0.188462	0.562727	0.315186	0.514774	0.289238	0.208247	1.57941	0.249381	0.831305	0.223638	0.337196	0.242339	1.2789	4.73259	0.1886	NRP1	XP_027832377.1 neuropilin-1 isoform X1 [Ovis aries]	Human Diseases;Organismal Systems	Infectious diseases;Development	ko05166//HTLV-I infection;ko04360//Axon guidance	K06724;K06724	GO:0002116//semaphorin receptor complex;GO:0005575//cellular_component;GO:0005576//extracellular region;GO:0005622//intracellular;GO:0005623//cell;GO:0005737//cytoplasm;GO:0005768//endosome;GO:0005769//early endosome;GO:0005829//cytosol;GO:0005856//cytoskeleton;GO:0005882//intermediate filament;GO:0005883//neurofilament;GO:0005886//plasma membrane;GO:0005912//adherens junction;GO:0005924//cell-su…	GO:0003674//molecular_function;GO:0003824//catalytic activity;GO:0004672//protein kinase activity;GO:0004713//protein tyrosine kinase activity;GO:0004714//transmembrane receptor protein tyrosine kinase activity;GO:0004888//transmembrane signaling receptor activity;GO:0005021//vascular endothelial growth factor-activated receptor activity;GO:0005096//GTPase activator activity;GO:0005488//binding;G…	GO:0000902//cell morphogenesis;GO:0000904//cell morphogenesis involved in differentiation;GO:0001501//skeletal system development;GO:0001525//angiogenesis;GO:0001558//regulation of cell growth;GO:0001568//blood vessel development;GO:0001569//patterning of blood vessels;GO:0001570//vasculogenesis;GO:0001654//eye development;GO:0001655//urogenital system development;GO:0001666//response to hypoxia;…
ncbi_101102327	COX4I2	0.51568	0.116305	0.535121	0.0553092	0.422323	1.29364	0.275441	0.117796	2.07112	1.24682	0.429058	0	0.0214242	0.597997	0.386845	0.1464	COX4I2	XP_017913163.1 PREDICTED: cytochrome c oxidase subunit 4 isoform 2, mitochondrial isoform X1 [Capra hircus]	Metabolism;Human Diseases;Human Diseases;Organismal Systems;Human Diseases;Human Diseases;Metabolism;Organismal Systems	Global and overview maps;Neurodegenerative diseases;Neurodegenerative diseases;Environmental adaptation;Endocrine and metabolic diseases;Neurodegenerative diseases;Energy metabolism;Circulatory system	ko01100//Metabolic pathways;ko05010//Alzheimer disease;ko05016//Huntington disease;ko04714//Thermogenesis;ko04932//Non-alcoholic fatty liver disease (NAFLD);ko05012//Parkinson disease;ko00190//Oxidative phosphorylation;ko04260//Cardiac muscle contraction	K02263;K02263;K02263;K02263;K02263;K02263;K02263;K02263	GO:0005575//cellular_component;GO:0005622//intracellular;GO:0005623//cell;GO:0005737//cytoplasm;GO:0005739//mitochondrion;GO:0005740//mitochondrial envelope;GO:0005743//mitochondrial inner membrane;GO:0005746//mitochondrial respiratory chain;GO:0005751//mitochondrial respiratory chain complex IV;GO:0016020//membrane;GO:0016021//integral component of membrane;GO:0019866//organelle inner membrane;G…	GO:0003674//molecular_function;GO:0003824//catalytic activity;GO:0004129//cytochrome-c oxidase activity;GO:0005215//transporter activity;GO:0008324//cation transmembrane transporter activity;GO:0009055//electron carrier activity;GO:0015002//heme-copper terminal oxidase activity;GO:0015075//ion transmembrane transporter activity;GO:0015077//monovalent inorganic cation transmembrane transporter act…	GO:0001666//response to hypoxia;GO:0006091//generation of precursor metabolites and energy;GO:0006119//oxidative phosphorylation;GO:0006123//mitochondrial electron transport, cytochrome c to oxygen;GO:0006139//nucleobase-containing compound metabolic process;GO:0006163//purine nucleotide metabolic process;GO:0006725//cellular aromatic compound metabolic process;GO:0006753//nucleoside phosphate me…
ncbi_101105842	GDAP1L1	0.00360065	0.00792385	0.00126786	0.151249	0.0318959	0.0062684	0.145345	0.008066	0.00105543	0.0156058	0	0	0.242138	0	0	0.0163	GDAP1L1	XP_027833021.1 ganglioside-induced differentiation-associated protein 1-like 1 isoform X2 [Ovis aries]	-	-	-	-	GO:0001401//mitochondrial sorting and assembly machinery complex;GO:0005575//cellular_component;GO:0005622//intracellular;GO:0005623//cell;GO:0005737//cytoplasm;GO:0044424//intracellular part;GO:0044464//cell part	GO:0003674//molecular_function;GO:0003824//catalytic activity;GO:0004364//glutathione transferase activity;GO:0005515//protein binding;GO:0016034//maleylacetoacetate isomerase activity;GO:0016740//transferase activity;GO:0016765//transferase activity, transferring alkyl or aryl (other than methyl) groups	GO:0006518//peptide metabolic process;GO:0006559//L-phenylalanine catabolic process;GO:0006572//tyrosine catabolic process;GO:0006575//cellular modified amino acid metabolic process;GO:0006749//glutathione metabolic process;GO:0006790//sulfur compound metabolic process;GO:0006807//nitrogen compound metabolic process;GO:0008150//biological_process;GO:0008152//metabolic process;GO:0009987//cellular…
ncbi_101117184	ncbi_101117184	17.6275	39.3035	18.4534	25.1465	65.5434	12.394	22.3255	17.4017	11.6731	10.8747	11.9394	9.23557	25.3078	11.1316	11.2928	0.8253	--	-	-	-	-	-	GO:0005575//cellular_component;GO:0005622//intracellular;GO:0005623//cell;GO:0005634//nucleus;GO:0005737//cytoplasm;GO:0043226//organelle;GO:0043227//membrane-bounded organelle;GO:0043229//intracellular organelle;GO:0043231//intracellular membrane-bounded organelle;GO:0044424//intracellular part;GO:0044444//cytoplasmic part;GO:0044464//cell part;GO:0048471//perinuclear region of cytoplasm	GO:0003674//molecular_function;GO:0005488//binding;GO:0008270//zinc ion binding;GO:0043167//ion binding;GO:0043169//cation binding;GO:0046872//metal ion binding;GO:0046914//transition metal ion binding	GO:0008150//biological_process;GO:0009987//cellular process;GO:0010035//response to inorganic substance;GO:0010038//response to metal ion;GO:0010043//response to zinc ion;GO:0040008//regulation of growth;GO:0042221//response to chemical;GO:0045926//negative regulation of growth;GO:0048519//negative regulation of biological process;GO:0050789//regulation of biological process;GO:0050896//response …
ncbi_101105843	CALB2	0.423192	0.0910482	0.349391	0.0171792	0.370438	0.876342	0.107582	0.0440912	1.94713	0.375146	0.135313	0	0	0.252581	0.289003	0.0879	CALB2	XP_004015175.1 calretinin [Ovis aries]	-	-	-	-	GO:0005575//cellular_component;GO:0005622//intracellular;GO:0005623//cell;GO:0005634//nucleus;GO:0005737//cytoplasm;GO:0005829//cytosol;GO:0005911//cell-cell junction;GO:0005921//gap junction;GO:0030054//cell junction;GO:0030424//axon;GO:0033267//axon part;GO:0042995//cell projection;GO:0043005//neuron projection;GO:0043195//terminal bouton;GO:0043226//organelle;GO:0043227//membrane-bounded organ…	GO:0003674//molecular_function;GO:0004553//hydrolase activity, hydrolyzing O-glycosyl compounds;GO:0005488//binding;GO:0005509//calcium ion binding;GO:0043167//ion binding;GO:0043169//cation binding;GO:0046872//metal ion binding	GO:0000272//polysaccharide catabolic process;GO:0006873//cellular ion homeostasis;GO:0006874//cellular calcium ion homeostasis;GO:0006875//cellular metal ion homeostasis;GO:0008150//biological_process;GO:0009987//cellular process;GO:0019725//cellular homeostasis;GO:0030003//cellular cation homeostasis;GO:0042592//homeostatic process;GO:0048878//chemical homeostasis;GO:0050801//ion homeostasis;GO:…
ncbi_101120355	MMP1	0.878315	5.24767	1.27626	0.404065	1.05782	0.619761	0.214296	1.53161	0.601061	2.60089	0.988058	0.0362708	0.41116	0.415464	0.5549	0.2546	MMP1	XP_011950698.1 interstitial collagenase [Ovis aries]	Human Diseases;Organismal Systems;Human Diseases;Organismal Systems;Organismal Systems;Human Diseases	Cancers;Endocrine system;Immune diseases;Immune system;Endocrine system;Cancers	ko05200//Pathways in cancer;ko04926//Relaxin signaling pathway;ko05323//Rheumatoid arthritis;ko04657//IL-17 signaling pathway;ko03320//PPAR signaling pathway;ko05219//Bladder cancer	K01388;K01388;K01388;K01388;K01388;K01388	GO:0005575//cellular_component;GO:0005576//extracellular region;GO:0031012//extracellular matrix;GO:0044421//extracellular region part	GO:0003674//molecular_function;GO:0003824//catalytic activity;GO:0004175//endopeptidase activity;GO:0004222//metalloendopeptidase activity;GO:0004252//serine-type endopeptidase activity;GO:0005488//binding;GO:0008233//peptidase activity;GO:0008236//serine-type peptidase activity;GO:0008237//metallopeptidase activity;GO:0008270//zinc ion binding;GO:0016787//hydrolase activity;GO:0017171//serine hy…	GO:0002376//immune system process;GO:0006508//proteolysis;GO:0006807//nitrogen compound metabolic process;GO:0006928//movement of cell or subcellular component;GO:0007154//cell communication;GO:0007165//signal transduction;GO:0007166//cell surface receptor signaling pathway;GO:0008150//biological_process;GO:0008152//metabolic process;GO:0009056//catabolic process;GO:0009987//cellular process;GO:0…
ncbi_114118738	MRPS18C	1.90735	0.726359	2.23225	0.722239	1.0357	1.15525	0.405595	1.1219	0.804357	3.1272	2.10307	0.24922	0.282589	1.04605	13.0241	0.2735	MRPS18C	XP_027826947.1 28S ribosomal protein S18c, mitochondrial [Ovis aries]	Genetic Information Processing	Translation	ko03010//Ribosome	K02963	GO:0000314//organellar small ribosomal subunit;GO:0005840//ribosome;GO:0022627//cytosolic small ribosomal subunit	GO:0003735//structural constituent of ribosome	GO:0006412//translation
ncbi_101101920	ncbi_101101920	0.475052	0.1548	0.237276	0.201369	0.220572	0.112882	0.12834	1.97708	0.0302192	0.327742	0.340168	0.22009	0.136876	0.500881	0.411107	0.1058	-	-	-	-	-	-	-	-	-
ncbi_101103673	OTULINL	1.00733	0.154499	0.369581	0.0980635	0.287547	0.413908	0.187902	0.593645	0.407874	0.641351	0.431507	0.168179	0.101544	0.411723	0.41322	0.1703	OTULINL	XP_027835961.1 inactive ubiquitin thioesterase OTULINL [Ovis aries]	-	-	-	-	-	-	-
ncbi_101121628	MSMO1	6.94171	2.96893	5.60088	3.73227	5.73156	9.94495	5.43357	2.44127	11.3691	28.4762	6.49583	1.24523	4.377	4.99152	4.80587	0.6978	MSMO1	XP_014956963.2 methylsterol monooxygenase 1 [Ovis aries]	Metabolism;Metabolism	Global and overview maps;Lipid metabolism	ko01100//Metabolic pathways;ko00100//Steroid biosynthesis	K07750;K07750	-	GO:0005506//iron ion binding;GO:0016491//oxidoreductase activity	GO:0008610//lipid biosynthetic process;GO:0055114//oxidation-reduction process
ncbi_101115905	RFLNA	0.00982057	0.0240849	0.0287088	0.187752	0.0672301	0.0131763	0.80781	0.00394218	0.0098119	0.00971834	0.00105088	0	0.860927	0.0444777	0	0.0258	RFLNA	XP_004017364.2 refilin-A [Ovis aries]	-	-	-	-	GO:0005575//cellular_component;GO:0005622//intracellular;GO:0005623//cell;GO:0005737//cytoplasm;GO:0005856//cytoskeleton;GO:0015629//actin cytoskeleton;GO:0032432//actin filament bundle;GO:0043226//organelle;GO:0043228//non-membrane-bounded organelle;GO:0043229//intracellular organelle;GO:0043232//intracellular non-membrane-bounded organelle;GO:0044422//organelle part;GO:0044424//intracellular pa…	GO:0003674//molecular_function;GO:0005488//binding;GO:0005515//protein binding;GO:0008092//cytoskeletal protein binding;GO:0031005//filamin binding	GO:0001501//skeletal system development;GO:0006996//organelle organization;GO:0007010//cytoskeleton organization;GO:0007015//actin filament organization;GO:0007275//multicellular organism development;GO:0008150//biological_process;GO:0009653//anatomical structure morphogenesis;GO:0009887//organ morphogenesis;GO:0009987//cellular process;GO:0010721//negative regulation of cell development;GO:00160…
ncbi_443315	Serpina9	0.53191	6.47198	1.45451	0.862322	2.63002	0.78824	0.584324	0.784686	0.221511	2.24394	1.0426	0.638378	0.79081	0.241422	0.266714	0.2423	Serpina9	XP_027812784.1 uterine milk protein isoform X1 [Ovis aries]	-	-	-	-	GO:0005575//cellular_component;GO:0005576//extracellular region;GO:0005615//extracellular space;GO:0044421//extracellular region part	GO:0003674//molecular_function;GO:0004857//enzyme inhibitor activity;GO:0004866//endopeptidase inhibitor activity;GO:0004867//serine-type endopeptidase inhibitor activity;GO:0030234//enzyme regulator activity;GO:0030414//peptidase inhibitor activity;GO:0061134//peptidase regulator activity;GO:0061135//endopeptidase regulator activity;GO:0098772//molecular function regulator	GO:0000003//reproduction;GO:0007565//female pregnancy;GO:0008150//biological_process;GO:0009892//negative regulation of metabolic process;GO:0010466//negative regulation of peptidase activity;GO:0010605//negative regulation of macromolecule metabolic process;GO:0010951//negative regulation of endopeptidase activity;GO:0019222//regulation of metabolic process;GO:0022414//reproductive process;GO:00…
ncbi_101119080	ADAMTS9	0.0600559	0.75303	0.777457	3.43433	0.22897	0.163081	1.88665	0.134778	0.0151573	0.265028	0.0850949	0	2.46397	0.638615	0	0.161	ADAMTS9	XP_014957825.2 A disintegrin and metalloproteinase with thrombospondin motifs 9 isoform X1 [Ovis aries]	-	-	-	-	GO:0005575//cellular_component;GO:0005576//extracellular region;GO:0005615//extracellular space;GO:0005622//intracellular;GO:0005623//cell;GO:0005737//cytoplasm;GO:0005783//endoplasmic reticulum;GO:0009986//cell surface;GO:0012505//endomembrane system;GO:0031012//extracellular matrix;GO:0043226//organelle;GO:0043227//membrane-bounded organelle;GO:0043229//intracellular organelle;GO:0043231//intra…	GO:0003674//molecular_function;GO:0003824//catalytic activity;GO:0004175//endopeptidase activity;GO:0004222//metalloendopeptidase activity;GO:0005488//binding;GO:0008233//peptidase activity;GO:0008237//metallopeptidase activity;GO:0008270//zinc ion binding;GO:0016787//hydrolase activity;GO:0043167//ion binding;GO:0043169//cation binding;GO:0046872//metal ion binding;GO:0046914//transition metal i…	GO:0001568//blood vessel development;GO:0001944//vasculature development;GO:0003170//heart valve development;GO:0003179//heart valve morphogenesis;GO:0003229//ventricular cardiac muscle tissue development;GO:0006508//proteolysis;GO:0006516//glycoprotein catabolic process;GO:0006807//nitrogen compound metabolic process;GO:0006810//transport;GO:0007155//cell adhesion;GO:0007160//cell-matrix adhesio…
ncbi_101102679	CPNE5	0.00843063	0.0692374	0.111272	0.49206	0.139115	0.0342259	0.775397	0.0275015	0.0238647	0.0239025	0.03481	0.0494555	0.815394	0.114046	0	0.0614	CPNE5	XP_017894766.1 PREDICTED: copine-5 isoform X3 [Capra hircus]	-	-	-	-	GO:0005575//cellular_component;GO:0005623//cell;GO:0036477//somatodendritic compartment;GO:0042995//cell projection;GO:0043005//neuron projection;GO:0043025//neuronal cell body;GO:0043204//perikaryon;GO:0044297//cell body;GO:0044464//cell part;GO:0097458//neuron part	GO:0050627//mycothione reductase activity;GO:0070402//NADPH binding	GO:0001558//regulation of cell growth;GO:0007275//multicellular organism development;GO:0007399//nervous system development;GO:0008150//biological_process;GO:0009987//cellular process;GO:0010126//mycothiol metabolic process;GO:0010720//positive regulation of cell development;GO:0010975//regulation of neuron projection development;GO:0010976//positive regulation of neuron projection development;GO…
ncbi_101122559	LST1	0.00818318	0.000183845	0.122174	0.00152668	0.0143388	0.013324	0.05972	0.00290525	0	0	0.00831939	12.3748	0	0	0.156135	0.0097	LST1	XP_004019009.2 leukocyte-specific transcript 1 protein isoform X1 [Ovis aries]	-	-	-	-	GO:0000139//Golgi membrane;GO:0005575//cellular_component;GO:0005622//intracellular;GO:0005623//cell;GO:0005737//cytoplasm;GO:0005794//Golgi apparatus;GO:0012505//endomembrane system;GO:0016020//membrane;GO:0016021//integral component of membrane;GO:0031090//organelle membrane;GO:0031224//intrinsic component of membrane;GO:0031984//organelle subcompartment;GO:0043226//organelle;GO:0043227//membra…	-	GO:0000902//cell morphogenesis;GO:0002376//immune system process;GO:0002682//regulation of immune system process;GO:0002683//negative regulation of immune system process;GO:0002694//regulation of leukocyte activation;GO:0002695//negative regulation of leukocyte activation;GO:0006955//immune response;GO:0007275//multicellular organism development;GO:0007399//nervous system development;GO:0008150//…
ncbi_101108610	TCF19	0.0278669	0.00742354	0.0910558	0.00549489	0.141082	0.725397	0.064509	0.0167837	0.0601098	0.102347	0.0644568	0	0.0101919	0.229528	0	0.0413	TCF19	XP_004019044.2 transcription factor 19 [Ovis aries]	-	-	-	-	GO:0005575//cellular_component;GO:0005622//intracellular;GO:0005623//cell;GO:0005634//nucleus;GO:0043226//organelle;GO:0043227//membrane-bounded organelle;GO:0043229//intracellular organelle;GO:0043231//intracellular membrane-bounded organelle;GO:0044424//intracellular part;GO:0044464//cell part	GO:0003674//molecular_function;GO:0003700//transcription factor activity, sequence-specific DNA binding;GO:0005488//binding;GO:0005515//protein binding;GO:0043167//ion binding;GO:0043169//cation binding;GO:0046872//metal ion binding	GO:0000082//G1/S transition of mitotic cell cycle;GO:0000278//mitotic cell cycle;GO:0006139//nucleobase-containing compound metabolic process;GO:0006351//transcription, DNA-templated;GO:0006355//regulation of transcription, DNA-templated;GO:0006357//regulation of transcription from RNA polymerase II promoter;GO:0006725//cellular aromatic compound metabolic process;GO:0006807//nitrogen compound me…
ncbi_101118484	H3C1	0.0161197	0.0163017	0.0221785	0.00586026	0.0506401	0.0906333	0.0415393	0.0789095	0.0210183	0.0572243	0.0770735	0	0.00139198	4.90185	0	0.0182	H3C1	XP_016048653.1 PREDICTED: uncharacterized protein LOC103123927 [Erinaceus europaeus]	Human Diseases;Human Diseases;Human Diseases;Human Diseases	Infectious diseases;Substance dependence;Cancers;Immune diseases	ko05131//Shigellosis;ko05034//Alcoholism;ko05202//Transcriptional misregulation in cancers;ko05322//Systemic lupus erythematosus	K11253;K11253;K11253;K11253	GO:0000228//nuclear chromosome;GO:0000785//chromatin;GO:0000786//nucleosome;GO:0000788//nuclear nucleosome;GO:0000790//nuclear chromatin;GO:0005575//cellular_component;GO:0005622//intracellular;GO:0005623//cell;GO:0005634//nucleus;GO:0005654//nucleoplasm;GO:0005694//chromosome;GO:0031974//membrane-enclosed lumen;GO:0031981//nuclear lumen;GO:0032991//macromolecular complex;GO:0032993//protein-DNA …	GO:0003674//molecular_function;GO:0003676//nucleic acid binding;GO:0003677//DNA binding;GO:0003682//chromatin binding;GO:0005488//binding;GO:0005515//protein binding;GO:0031490//chromatin DNA binding;GO:0031491//nucleosome binding;GO:0031492//nucleosomal DNA binding;GO:0044877//macromolecular complex binding;GO:0046982//protein heterodimerization activity;GO:0046983//protein dimerization activity…	GO:0006323//DNA packaging;GO:0006325//chromatin organization;GO:0006333//chromatin assembly or disassembly;GO:0006334//nucleosome assembly;GO:0006335//DNA replication-dependent nucleosome assembly;GO:0006996//organelle organization;GO:0008150//biological_process;GO:0009987//cellular process;GO:0010468//regulation of gene expression;GO:0016043//cellular component organization;GO:0019222//regulatio…
ncbi_114109699	H3C1	0.0150532	0.00452254	0.0105291	0.00339481	0.0484803	0.0816299	0.0481962	0.0655103	0.000480697	0.0569405	0.0223328	0	0.00996821	1.58062	0	0.0141	H3C1	XP_025152187.1 uncharacterized protein LOC102411988 [Bubalus bubalis]	Human Diseases;Human Diseases;Human Diseases;Human Diseases	Infectious diseases;Substance dependence;Cancers;Immune diseases	ko05131//Shigellosis;ko05034//Alcoholism;ko05202//Transcriptional misregulation in cancers;ko05322//Systemic lupus erythematosus	K11253;K11253;K11253;K11253	GO:0071821//FANCM-MHF complex	GO:0003677//DNA binding	GO:0006352//DNA-templated transcription, initiation
ncbi_101113369	H4-I	0.0223248	0.0156677	0.0804163	0.0180031	0.0415915	0.228269	0.0633378	0.0887402	0.0236076	0.0842614	0.077835	0	0.00729581	2.60519	0	0.031	H4-I	XP_033116238.1 uncharacterized protein LOC117116331 [Anneissia japonica]	Human Diseases;Human Diseases;Human Diseases	Cancers;Substance dependence;Immune diseases	ko05203//Viral carcinogenesis;ko05034//Alcoholism;ko05322//Systemic lupus erythematosus	K11254;K11254;K11254	GO:0071821//FANCM-MHF complex	GO:0003677//DNA binding	GO:0006352//DNA-templated transcription, initiation
ncbi_101105289	NEDD9	1.68791	0.308178	0.802333	0.125989	0.440809	0.50272	0.122084	1.21957	0.823946	0.460558	0.571196	0.378338	0.102541	1.07923	2.90182	0.2066	NEDD9	XP_014958330.2 enhancer of filamentation 1 [Ovis aries]	-	-	-	-	GO:0000922//spindle pole;GO:0005575//cellular_component;GO:0005622//intracellular;GO:0005623//cell;GO:0005634//nucleus;GO:0005654//nucleoplasm;GO:0005737//cytoplasm;GO:0005794//Golgi apparatus;GO:0005819//spindle;GO:0005829//cytosol;GO:0005856//cytoskeleton;GO:0005886//plasma membrane;GO:0005912//adherens junction;GO:0005924//cell-substrate adherens junction;GO:0005925//focal adhesion;GO:0005938/…	GO:0005515//protein binding	GO:0006996//organelle organization;GO:0007010//cytoskeleton organization;GO:0007015//actin filament organization;GO:0007049//cell cycle;GO:0007154//cell communication;GO:0007155//cell adhesion;GO:0007165//signal transduction;GO:0007166//cell surface receptor signaling pathway;GO:0007229//integrin-mediated signaling pathway;GO:0008150//biological_process;GO:0009987//cellular process;GO:0016043//ce…
ncbi_101106217	HELLS	0.0271618	0.0150567	0.0317127	0.018027	0.0534909	0.593053	0.0406334	0.00794231	0.208068	0.087058	0.0238437	0.0892729	0.00669413	0.0642836	0.099109	0.0366	HELLS	XP_004020096.1 lymphoid-specific helicase [Ovis aries]	-	-	-	-	GO:0000775//chromosome, centromeric region;GO:0000785//chromatin;GO:0000792//heterochromatin;GO:0005575//cellular_component;GO:0005622//intracellular;GO:0005623//cell;GO:0005634//nucleus;GO:0005694//chromosome;GO:0005721//pericentric heterochromatin;GO:0043226//organelle;GO:0043227//membrane-bounded organelle;GO:0043228//non-membrane-bounded organelle;GO:0043229//intracellular organelle;GO:004323…	GO:0000166//nucleotide binding;GO:0003674//molecular_function;GO:0003676//nucleic acid binding;GO:0003677//DNA binding;GO:0003682//chromatin binding;GO:0003824//catalytic activity;GO:0004386//helicase activity;GO:0005488//binding;GO:0005524//ATP binding;GO:0008144//drug binding;GO:0016462//pyrophosphatase activity;GO:0016787//hydrolase activity;GO:0016817//hydrolase activity, acting on acid anhyd…	GO:0001655//urogenital system development;GO:0001775//cell activation;GO:0002376//immune system process;GO:0002520//immune system development;GO:0002521//leukocyte differentiation;GO:0006139//nucleobase-containing compound metabolic process;GO:0006259//DNA metabolic process;GO:0006304//DNA modification;GO:0006305//DNA alkylation;GO:0006306//DNA methylation;GO:0006310//DNA recombination;GO:0006312…
ncbi_101107838	RMI2	0.104043	0.0400036	0.129846	0.0288258	0.164052	0.766884	0.0724505	0.0462087	0.583855	0.0818775	0.116538	0.00211614	0.0108351	0.131379	0	0.0757	RMI2	XP_004021222.3 recQ-mediated genome instability protein 2 [Ovis aries]	Genetic Information Processing	Replication and repair	ko03460//Fanconi anemia pathway	K15365	GO:0005575//cellular_component;GO:0005622//intracellular;GO:0005623//cell;GO:0005634//nucleus;GO:0005654//nucleoplasm;GO:0005737//cytoplasm;GO:0005829//cytosol;GO:0016604//nuclear body;GO:0016607//nuclear speck;GO:0031974//membrane-enclosed lumen;GO:0031981//nuclear lumen;GO:0043226//organelle;GO:0043227//membrane-bounded organelle;GO:0043229//intracellular organelle;GO:0043231//intracellular mem…	GO:0003674//molecular_function;GO:0003676//nucleic acid binding;GO:0003677//DNA binding;GO:0005488//binding;GO:0097159//organic cyclic compound binding;GO:1901363//heterocyclic compound binding	GO:0006139//nucleobase-containing compound metabolic process;GO:0006259//DNA metabolic process;GO:0006260//DNA replication;GO:0006725//cellular aromatic compound metabolic process;GO:0006807//nitrogen compound metabolic process;GO:0008150//biological_process;GO:0008152//metabolic process;GO:0009058//biosynthetic process;GO:0009059//macromolecule biosynthetic process;GO:0009987//cellular process;G…
ncbi_100381267	SERPINE1	0.21625	1.31156	0.460466	0.527583	2.05746	0.322475	0.193239	1.25083	0.0859953	1.01588	0.646225	2.40749	0.144504	0.574516	0.0874661	0.1942	SERPINE1	XP_005701338.1 PREDICTED: plasminogen activator inhibitor 1 [Capra hircus]	Cellular Processes;Environmental Information Processing;Environmental Information Processing;Human Diseases;Environmental Information Processing;Human Diseases;Cellular Processes;Organismal Systems	Cell growth and death;Signal transduction;Signal transduction;Infectious diseases;Signal transduction;Endocrine and metabolic diseases;Cell growth and death;Immune system	ko04218//Cellular senescence;ko04390//Hippo signaling pathway;ko04371//Apelin signaling pathway;ko05142//Chagas disease (American trypanosomiasis);ko04066//HIF-1 signaling pathway;ko04933//AGE-RAGE signaling pathway in diabetic complications;ko04115//p53 signaling pathway;ko04610//Complement and coagulation cascades	K03982;K03982;K03982;K03982;K03982;K03982;K03982;K03982	GO:0005575//cellular_component;GO:0005576//extracellular region;GO:0005615//extracellular space;GO:0005622//intracellular;GO:0005623//cell;GO:0005737//cytoplasm;GO:0005886//plasma membrane;GO:0012505//endomembrane system;GO:0016020//membrane;GO:0030141//secretory granule;GO:0031012//extracellular matrix;GO:0031091//platelet alpha granule;GO:0031093//platelet alpha granule lumen;GO:0031410//cytopl…	GO:0002020//protease binding;GO:0003674//molecular_function;GO:0004857//enzyme inhibitor activity;GO:0004866//endopeptidase inhibitor activity;GO:0004867//serine-type endopeptidase inhibitor activity;GO:0005102//receptor binding;GO:0005488//binding;GO:0005515//protein binding;GO:0019899//enzyme binding;GO:0030234//enzyme regulator activity;GO:0030414//peptidase inhibitor activity;GO:0035375//zymo…	GO:0000003//reproduction;GO:0000302//response to reactive oxygen species;GO:0001300//chronological cell aging;GO:0001525//angiogenesis;GO:0001568//blood vessel development;GO:0001666//response to hypoxia;GO:0001678//cellular glucose homeostasis;GO:0001775//cell activation;GO:0001817//regulation of cytokine production;GO:0001819//positive regulation of cytokine production;GO:0001890//placenta deve…
ncbi_497273	ANGPT2	1.62249	0.240093	0.261858	0.115953	0.218689	0.239074	0.190644	0.357981	0.531928	0.91997	0.20829	0.168374	0.154699	0.555604	1.7781	0.1323	ANGPT2	XP_004021720.1 angiopoietin-2 [Ovis aries]	Environmental Information Processing;Environmental Information Processing;Environmental Information Processing;Human Diseases;Environmental Information Processing;Environmental Information Processing	Signal transduction;Signal transduction;Signal transduction;Infectious diseases;Signal transduction;Signal transduction	ko04151//PI3K-Akt signaling pathway;ko04010//MAPK signaling pathway;ko04014//Ras signaling pathway;ko05167//Kaposi sarcoma-associated herpesvirus infection;ko04015//Rap1 signaling pathway;ko04066//HIF-1 signaling pathway	K05466;K05466;K05466;K05466;K05466;K05466	GO:0005575//cellular_component;GO:0005576//extracellular region;GO:0005615//extracellular space;GO:0005622//intracellular;GO:0005623//cell;GO:0005634//nucleus;GO:0005823//central plaque of spindle pole body;GO:0005886//plasma membrane;GO:0016020//membrane;GO:0042995//cell projection;GO:0043226//organelle;GO:0043227//membrane-bounded organelle;GO:0043229//intracellular organelle;GO:0043231//intrac…	GO:0003674//molecular_function;GO:0005102//receptor binding;GO:0005126//cytokine receptor binding;GO:0005172//vascular endothelial growth factor receptor binding;GO:0005200//structural constituent of cytoskeleton;GO:0005488//binding;GO:0005515//protein binding;GO:0019899//enzyme binding;GO:0019900//kinase binding;GO:0019901//protein kinase binding;GO:0030971//receptor tyrosine kinase binding;GO:0…	GO:0000003//reproduction;GO:0001525//angiogenesis;GO:0001568//blood vessel development;GO:0001655//urogenital system development;GO:0001666//response to hypoxia;GO:0001822//kidney development;GO:0001944//vasculature development;GO:0001974//blood vessel remodeling;GO:0002376//immune system process;GO:0002520//immune system development;GO:0003006//developmental process involved in reproduction;GO:0…
ncbi_101106904	GPM6A	0.00754909	0.0130975	0.00672212	0.115593	0.0357301	0.0239651	0.224016	0.0102351	0.0192982	0.00971834	0.000741705	0.0461889	0.306847	0.00615709	0	0.0203	GPM6A	NP_001068777.1 neuronal membrane glycoprotein M6-a [Bos taurus]	-	-	-	-	GO:0005575//cellular_component;GO:0005623//cell;GO:0005886//plasma membrane;GO:0016020//membrane;GO:0016021//integral component of membrane;GO:0030175//filopodium;GO:0030424//axon;GO:0030425//dendrite;GO:0030426//growth cone;GO:0030427//site of polarized growth;GO:0031224//intrinsic component of membrane;GO:0033267//axon part;GO:0036477//somatodendritic compartment;GO:0042995//cell projection;GO:…	GO:0003674//molecular_function;GO:0005215//transporter activity;GO:0005216//ion channel activity;GO:0005261//cation channel activity;GO:0005262//calcium channel activity;GO:0008324//cation transmembrane transporter activity;GO:0015075//ion transmembrane transporter activity;GO:0015085//calcium ion transmembrane transporter activity;GO:0015267//channel activity;GO:0015318//inorganic solute uptake …	GO:0000902//cell morphogenesis;GO:0001654//eye development;GO:0001764//neuron migration;GO:0003407//neural retina development;GO:0006810//transport;GO:0006811//ion transport;GO:0006812//cation transport;GO:0006816//calcium ion transport;GO:0006928//movement of cell or subcellular component;GO:0007275//multicellular organism development;GO:0007399//nervous system development;GO:0007416//synapse as…
ncbi_101106910	NDP	0.113165	0.910525	0.236433	0.236429	0.173281	0.0836917	0.0526323	0.333453	0.119919	0.116581	0.356006	0	0.0878984	0.105887	0	0.1169	NDP	XP_004022067.1 norrin [Ovis aries]	-	-	-	-	GO:0005575//cellular_component;GO:0005576//extracellular region;GO:0005615//extracellular space;GO:0005623//cell;GO:0009986//cell surface;GO:0031012//extracellular matrix;GO:0044421//extracellular region part;GO:0044464//cell part	GO:0001664//G-protein coupled receptor binding;GO:0003674//molecular_function;GO:0005102//receptor binding;GO:0005109//frizzled binding;GO:0005125//cytokine activity;GO:0005488//binding;GO:0005515//protein binding;GO:0008083//growth factor activity;GO:0030545//receptor regulator activity;GO:0042802//identical protein binding;GO:0042803//protein homodimerization activity;GO:0046983//protein dimeri…	GO:0000003//reproduction;GO:0001654//eye development;GO:0001890//placenta development;GO:0001944//vasculature development;GO:0003006//developmental process involved in reproduction;GO:0003008//system process;GO:0006355//regulation of transcription, DNA-templated;GO:0006996//organelle organization;GO:0007033//vacuole organization;GO:0007154//cell communication;GO:0007165//signal transduction;GO:00…
ncbi_101102288	CCNB3	0.0233439	0.0163325	0.0694216	0.020127	0.0734816	0.0422172	0.119341	0.012896	0.0093397	0.0905253	0.833841	0	0.00347588	0.282132	0	0.0308	CCNB3	XP_011962089.2 G2/mitotic-specific cyclin-B3 isoform X1 [Ovis aries]	Human Diseases;Cellular Processes;Cellular Processes;Environmental Information Processing;Organismal Systems	Infectious disease: viral;Cell growth and death;Cell growth and death;Signal transduction;Endocrine system	ko05170//Human immunodeficiency virus 1 infection;ko04218//Cellular senescence;ko04110//Cell cycle;ko04068//FoxO signaling pathway;ko04914//Progesterone-mediated oocyte maturation	K21771;K21771;K21771;K21771;K21771	GO:0005575//cellular_component;GO:0005622//intracellular;GO:0005623//cell;GO:0005634//nucleus;GO:0005654//nucleoplasm;GO:0005737//cytoplasm;GO:0016604//nuclear body;GO:0016607//nuclear speck;GO:0031974//membrane-enclosed lumen;GO:0031981//nuclear lumen;GO:0043226//organelle;GO:0043227//membrane-bounded organelle;GO:0043229//intracellular organelle;GO:0043231//intracellular membrane-bounded organe…	GO:0003674//molecular_function;GO:0005488//binding;GO:0005515//protein binding;GO:0016538//cyclin-dependent protein serine/threonine kinase regulator activity;GO:0019207//kinase regulator activity;GO:0019887//protein kinase regulator activity;GO:0019899//enzyme binding;GO:0019900//kinase binding;GO:0019901//protein kinase binding;GO:0030234//enzyme regulator activity;GO:0098772//molecular functio…	GO:0000003//reproduction;GO:0000070//mitotic sister chromatid segregation;GO:0000079//regulation of cyclin-dependent protein serine/threonine kinase activity;GO:0000226//microtubule cytoskeleton organization;GO:0000278//mitotic cell cycle;GO:0000280//nuclear division;GO:0000281//mitotic cytokinesis;GO:0000819//sister chromatid segregation;GO:0000910//cytokinesis;GO:0001556//oocyte maturation;GO:0…
