# Supplementary material for: Single-cell RNA-seq reveals the effects of the FecB mutation on the transcriptome profile in ovine cumulus cells
Source: Sci Rep. 2024 Jun 7;14:13087. doi: 10.1038/s41598-024-64001-y (PMC11161497; doi:10.1038/s41598-024-64001-y)
Supplement: Supplementary file 1 — Supplementary Information. [file 41598_2024_64001_MOESM1_ESM.zip › Supplementary File/Supplementary File 6.xlsx]

## Sheet: Supplementary File 6
Supplementary File 6: The marker gene screening for 5 cumulus cell clusters
GeneID	GeneName	Cumulus_cells_1	Cumulus_cells_2	Cumulus_cells_3	Cumulus_cells_4	Cumulus_cells_5	Distribution proportion	Symbol	Description	KEGG_A_class	KEGG_B_class	Pathway	K_ID	GO Component	GO Function	GO Process
ncbi_101110630	CLSPN	0.0648745	0.0282068	0.0896396	1.23122	0.0455603	0.0492	CLSPN	XP_004001841.2 claspin [Ovis aries]	-	-	-	-	-	-	-
ncbi_654403	TXNIP	4.5337	6.4605	18.7982	3.46758	4.70098	0.7201	TXNIP	XP_004002469.1 thioredoxin-interacting protein [Ovis aries]	Organismal Systems	Immune system	ko04621//NOD-like receptor signaling pathway	K20910	GO:0005575//cellular_component;GO:0005622//intracellular;GO:0005623//cell;GO:0005634//nucleus;GO:0005737//cytoplasm;GO:0005739//mitochondrion;GO:0005740//mitochondrial envelope;GO:0005758//mitochondrial intermembrane space;GO:0005829//cytosol;GO:0031967//organelle envelope;GO:0031970//organelle envelope lumen;GO:0031974//membrane-enclosed lumen;GO:0031975//envelope;GO:0043226//organelle;GO:004322…	GO:0003674//molecular_function;GO:0004857//enzyme inhibitor activity;GO:0005488//binding;GO:0005515//protein binding;GO:0019899//enzyme binding;GO:0030234//enzyme regulator activity;GO:0031625//ubiquitin protein ligase binding;GO:0044389//ubiquitin-like protein ligase binding;GO:0098772//molecular function regulator	GO:0000122//negative regulation of transcription from RNA polymerase II promoter;GO:0000302//response to reactive oxygen species;GO:0002347//response to tumor cell;GO:0006139//nucleobase-containing compound metabolic process;GO:0006351//transcription, DNA-templated;GO:0006355//regulation of transcription, DNA-templated;GO:0006357//regulation of transcription from RNA polymerase II promoter;GO:000…
ncbi_101118093	RRM2	0.0230857	0.0359683	0.0823843	0.587157	0.0176924	0.0299	RRM2	XP_014949705.2 ribonucleoside-diphosphate reductase subunit M2 [Ovis aries]	Metabolism;Metabolism;Cellular Processes;Metabolism;Metabolism;Metabolism	Global and overview maps;Nucleotide metabolism;Cell growth and death;Xenobiotics biodegradation and metabolism;Metabolism of other amino acids;Nucleotide metabolism	ko01100//Metabolic pathways;ko00230//Purine metabolism;ko04115//p53 signaling pathway;ko00983//Drug metabolism - other enzymes;ko00480//Glutathione metabolism;ko00240//Pyrimidine metabolism	K10808;K10808;K10808;K10808;K10808;K10808	GO:0005971//ribonucleoside-diphosphate reductase complex	GO:0030145//manganese ion binding	GO:0009263//deoxyribonucleotide biosynthetic process;GO:0009265//2'-deoxyribonucleotide biosynthetic process
ncbi_101111874	KIAA1211L	0.0852552	0.0183367	0.0829982	0.0306344	0.519564	0.0435	KIAA1211L	XP_027821714.1 uncharacterized protein KIAA1211-like homolog [Ovis aries]	-	-	-	-	-	-	-
ncbi_101117406	GABARAPL1	0.961341	3.15217	1.4291	1.18833	0.450665	0.4309	GABARAPL1	XP_005040269.1 PREDICTED: gamma-aminobutyric acid receptor-associated protein-like 1 [Ficedula albicollis]	Human Diseases;Human Diseases;Organismal Systems;Cellular Processes;Environmental Information Processing;Environmental Information Processing;Organismal Systems;Organismal Systems;Cellular Processes;Cellular Processes	Infectious diseases;Infectious diseases;Immune system;Transport and catabolism;Signal transduction;Signal transduction;Aging;Nervous system;Transport and catabolism;Transport and catabolism	ko05131//Shigellosis;ko05167//Kaposi sarcoma-associated herpesvirus infection;ko04621//NOD-like receptor signaling pathway;ko04140//Autophagy - animal;ko04371//Apelin signaling pathway;ko04068//FoxO signaling pathway;ko04212//Longevity regulating pathway - worm;ko04727//GABAergic synapse;ko04137//Mitophagy - animal;ko04136//Autophagy - other eukaryotes	K08341;K08341;K08341;K08341;K08341;K08341;K08341;K08341;K08341;K08341	GO:0000421//autophagosome membrane;GO:0005575//cellular_component;GO:0005622//intracellular;GO:0005623//cell;GO:0005737//cytoplasm;GO:0005739//mitochondrion;GO:0005773//vacuole;GO:0005774//vacuolar membrane;GO:0005776//autophagosome;GO:0005783//endoplasmic reticulum;GO:0005794//Golgi apparatus;GO:0005829//cytosol;GO:0005856//cytoskeleton;GO:0005874//microtubule;GO:0005886//plasma membrane;GO:0012…	GO:0003674//molecular_function;GO:0005102//receptor binding;GO:0005488//binding;GO:0005515//protein binding;GO:0008092//cytoskeletal protein binding;GO:0008134//transcription factor binding;GO:0015631//tubulin binding;GO:0019899//enzyme binding;GO:0030957//Tat protein binding;GO:0031625//ubiquitin protein ligase binding;GO:0044389//ubiquitin-like protein ligase binding;GO:0048487//beta-tubulin bi…	GO:0000045//autophagosome assembly;GO:0000422//mitophagy;GO:0006914//autophagy;GO:0006950//response to stress;GO:0006995//cellular response to nitrogen starvation;GO:0006996//organelle organization;GO:0007005//mitochondrion organization;GO:0007033//vacuole organization;GO:0007154//cell communication;GO:0008150//biological_process;GO:0008152//metabolic process;GO:0009056//catabolic process;GO:0009…
ncbi_101119293	CLEC1B	0.211861	0.725494	0.295265	0.327436	0.141018	0.1256	CLEC1B	XP_012030801.2 C-type lectin domain family 1 member B [Ovis aries]	Organismal Systems	Immune system	ko04625//C-type lectin receptor signaling pathway	K10070	GO:0005575//cellular_component;GO:0005623//cell;GO:0005886//plasma membrane;GO:0005887//integral component of plasma membrane;GO:0016020//membrane;GO:0016021//integral component of membrane;GO:0031224//intrinsic component of membrane;GO:0031226//intrinsic component of plasma membrane;GO:0044425//membrane part;GO:0044459//plasma membrane part;GO:0044464//cell part;GO:0071944//cell periphery	GO:0003674//molecular_function;GO:0003677//DNA binding;GO:0004888//transmembrane signaling receptor activity;GO:0005488//binding;GO:0030246//carbohydrate binding;GO:0034597//phosphatidylinositol-4,5-bisphosphate 4-phosphatase activity;GO:0038023//signaling receptor activity;GO:0060089//molecular transducer activity	GO:0000902//cell morphogenesis;GO:0000904//cell morphogenesis involved in differentiation;GO:0001775//cell activation;GO:0002376//immune system process;GO:0002520//immune system development;GO:0006464//cellular protein modification process;GO:0006468//protein phosphorylation;GO:0006793//phosphorus metabolic process;GO:0006796//phosphate-containing compound metabolic process;GO:0006807//nitrogen c…
ncbi_101120570	GFPT2	0.990231	0.0946974	0.198781	0.0773631	0.219773	0.1452	GFPT2	XP_017907113.1 PREDICTED: glutamine--fructose-6-phosphate aminotransferase [isomerizing] 2 [Capra hircus]	Metabolism;Human Diseases;Metabolism;Metabolism	Global and overview maps;Endocrine and metabolic diseases;Carbohydrate metabolism;Amino acid metabolism	ko01100//Metabolic pathways;ko04931//Insulin resistance;ko00520//Amino sugar and nucleotide sugar metabolism;ko00250//Alanine, aspartate and glutamate metabolism	K00820;K00820;K00820;K00820	GO:0005575//cellular_component;GO:0005622//intracellular;GO:0005623//cell;GO:0005737//cytoplasm;GO:0005829//cytosol;GO:0044424//intracellular part;GO:0044444//cytoplasmic part;GO:0044464//cell part	GO:0003674//molecular_function;GO:0003824//catalytic activity;GO:0004044//amidophosphoribosyltransferase activity;GO:0004066//asparagine synthase (glutamine-hydrolyzing) activity;GO:0004360//glutamine-fructose-6-phosphate transaminase (isomerizing) activity;GO:0005488//binding;GO:0008483//transaminase activity;GO:0016740//transferase activity;GO:0016769//transferase activity, transferring nitroge…	GO:0005975//carbohydrate metabolic process;GO:0006002//fructose 6-phosphate metabolic process;GO:0006040//amino sugar metabolic process;GO:0006047//UDP-N-acetylglucosamine metabolic process;GO:0006048//UDP-N-acetylglucosamine biosynthetic process;GO:0006082//organic acid metabolic process;GO:0006091//generation of precursor metabolites and energy;GO:0006112//energy reserve metabolic process;GO:00…
ncbi_101122785	SLC22A5	0.124625	0.0233287	0.116009	0.0357924	0.550553	0.0544	SLC22A5	XP_027825744.1 solute carrier family 22 member 5 [Ovis aries]	Human Diseases	Cancers	ko05231//Choline metabolism in cancer	K08202	GO:0000312//plastid small ribosomal subunit;GO:0005575//cellular_component;GO:0005623//cell;GO:0005886//plasma membrane;GO:0005887//integral component of plasma membrane;GO:0005903//brush border;GO:0016020//membrane;GO:0016021//integral component of membrane;GO:0016323//basolateral plasma membrane;GO:0016324//apical plasma membrane;GO:0022627//cytosolic small ribosomal subunit;GO:0031224//intrins…	GO:0000166//nucleotide binding;GO:0003674//molecular_function;GO:0003735//structural constituent of ribosome;GO:0005215//transporter activity;GO:0005488//binding;GO:0005515//protein binding;GO:0005524//ATP binding;GO:0008028//monocarboxylic acid transmembrane transporter activity;GO:0008144//drug binding;GO:0008324//cation transmembrane transporter activity;GO:0008509//anion transmembrane transpo…	GO:0006412//translation;GO:0006575//cellular modified amino acid metabolic process;GO:0006577//amino-acid betaine metabolic process;GO:0006807//nitrogen compound metabolic process;GO:0006810//transport;GO:0006811//ion transport;GO:0006812//cation transport;GO:0006814//sodium ion transport;GO:0006817//phosphate ion transport;GO:0006820//anion transport;GO:0006855//drug transmembrane transport;GO:0…
ncbi_114108604	B2M	4.06167	3.29545	14.7008	7.75213	5.95173	0.7188	B2M	NP_001009284.1 beta-2-microglobulin precursor [Ovis aries]	Human Diseases;Human Diseases;Human Diseases;Human Diseases;Human Diseases;Organismal Systems	Infectious diseases;Infectious diseases;Infectious disease: viral;Infectious diseases;Infectious diseases;Immune system	ko05168//Herpes simplex infection;ko05163//Human cytomegalovirus infection;ko05170//Human immunodeficiency virus 1 infection;ko05169//Epstein-Barr virus infection;ko05166//HTLV-I infection;ko04612//Antigen processing and presentation	K08055;K08055;K08055;K08055;K08055;K08055	GO:0000139//Golgi membrane;GO:0005575//cellular_component;GO:0005576//extracellular region;GO:0005615//extracellular space;GO:0005622//intracellular;GO:0005623//cell;GO:0005737//cytoplasm;GO:0005768//endosome;GO:0005769//early endosome;GO:0005783//endoplasmic reticulum;GO:0005788//endoplasmic reticulum lumen;GO:0005794//Golgi apparatus;GO:0005798//Golgi-associated vesicle;GO:0005829//cytosol;GO:0…	GO:0003674//molecular_function;GO:0005488//binding;GO:0005515//protein binding;GO:0042802//identical protein binding	GO:0000041//transition metal ion transport;GO:0001775//cell activation;GO:0001817//regulation of cytokine production;GO:0001819//positive regulation of cytokine production;GO:0001910//regulation of leukocyte mediated cytotoxicity;GO:0001912//positive regulation of leukocyte mediated cytotoxicity;GO:0001914//regulation of T cell mediated cytotoxicity;GO:0001916//positive regulation of T cell media…
ncbi_101112833	RASL10B	0.0491662	0.00306743	0.0737259	0.0145226	0.503146	0.032	RASL10B	NP_001179485.1 ras-like protein family member 10B [Bos taurus]	-	-	-	-	GO:0005575//cellular_component;GO:0005623//cell;GO:0005737//cytoplasm;GO:0005886//plasma membrane;GO:0008180//COP9 signalosome;GO:0016020//membrane;GO:0044464//cell part;GO:0071944//cell periphery	GO:0000166//nucleotide binding;GO:0001882//nucleoside binding;GO:0001883//purine nucleoside binding;GO:0003674//molecular_function;GO:0003824//catalytic activity;GO:0003924//GTPase activity;GO:0005488//binding;GO:0005525//GTP binding;GO:0016462//pyrophosphatase activity;GO:0016787//hydrolase activity;GO:0016817//hydrolase activity, acting on acid anhydrides;GO:0016818//hydrolase activity, acting …	GO:0001990//regulation of systemic arterial blood pressure by hormone;GO:0002791//regulation of peptide secretion;GO:0002793//positive regulation of peptide secretion;GO:0003008//system process;GO:0003013//circulatory system process;GO:0003044//regulation of systemic arterial blood pressure mediated by a chemical signal;GO:0003050//regulation of systemic arterial blood pressure by atrial natriure…
ncbi_101103826	PNMT	0.133718	0.0144967	0.109614	0.00925392	0.66847	0.0428	PNMT	XP_014954242.2 phenylethanolamine N-methyltransferase [Ovis aries]	Metabolism;Metabolism	Global and overview maps;Amino acid metabolism	ko01100//Metabolic pathways;ko00350//Tyrosine metabolism	K00553;K00553	GO:0005575//cellular_component;GO:0005622//intracellular;GO:0005623//cell;GO:0005737//cytoplasm;GO:0005829//cytosol;GO:0030424//axon;GO:0030425//dendrite;GO:0033267//axon part;GO:0036477//somatodendritic compartment;GO:0042995//cell projection;GO:0043005//neuron projection;GO:0043025//neuronal cell body;GO:0043195//terminal bouton;GO:0043196//varicosity;GO:0043204//perikaryon;GO:0043679//axon ter…	GO:0003674//molecular_function;GO:0003824//catalytic activity;GO:0004603//phenylethanolamine N-methyltransferase activity;GO:0008168//methyltransferase activity;GO:0008170//N-methyltransferase activity;GO:0008757//S-adenosylmethionine-dependent methyltransferase activity;GO:0016740//transferase activity;GO:0016741//transferase activity, transferring one-carbon groups	GO:0001101//response to acid chemical;GO:0001666//response to hypoxia;GO:0003008//system process;GO:0006082//organic acid metabolic process;GO:0006139//nucleobase-containing compound metabolic process;GO:0006520//cellular amino acid metabolic process;GO:0006575//cellular modified amino acid metabolic process;GO:0006584//catecholamine metabolic process;GO:0006725//cellular aromatic compound metabo…
ncbi_101114036	TK1	0.0369566	0.0291786	0.0667102	0.505592	0.0210972	0.0346	TK1	XP_017919175.1 PREDICTED: thymidine kinase, cytosolic [Capra hircus]	Metabolism;Metabolism;Metabolism	Global and overview maps;Xenobiotics biodegradation and metabolism;Nucleotide metabolism	ko01100//Metabolic pathways;ko00983//Drug metabolism - other enzymes;ko00240//Pyrimidine metabolism	K00857;K00857;K00857	GO:0005575//cellular_component;GO:0005622//intracellular;GO:0005623//cell;GO:0005737//cytoplasm;GO:0005829//cytosol;GO:0044424//intracellular part;GO:0044444//cytoplasmic part;GO:0044464//cell part	GO:0000166//nucleotide binding;GO:0003674//molecular_function;GO:0003824//catalytic activity;GO:0004797//thymidine kinase activity;GO:0005488//binding;GO:0005515//protein binding;GO:0005524//ATP binding;GO:0005525//GTP binding;GO:0008144//drug binding;GO:0008270//zinc ion binding;GO:0016301//kinase activity;GO:0016740//transferase activity;GO:0016772//transferase activity, transferring phosphorus…	GO:0000003//reproduction;GO:0001889//liver development;GO:0006139//nucleobase-containing compound metabolic process;GO:0006213//pyrimidine nucleoside metabolic process;GO:0006259//DNA metabolic process;GO:0006725//cellular aromatic compound metabolic process;GO:0006753//nucleoside phosphate metabolic process;GO:0006777//Mo-molybdopterin cofactor biosynthetic process;GO:0006793//phosphorus metabol…
ncbi_101120002	MAP1LC3C	2.20527	0.349256	0.550248	0.235481	0.250158	0.1572	MAP1LC3C	XP_012042608.1 microtubule-associated proteins 1A/1B light chain 3C [Ovis aries]	Cellular Processes	Cell growth and death	ko04216//Ferroptosis	K10435	GO:0000421//autophagosome membrane;GO:0005575//cellular_component;GO:0005622//intracellular;GO:0005623//cell;GO:0005737//cytoplasm;GO:0005773//vacuole;GO:0005774//vacuolar membrane;GO:0005776//autophagosome;GO:0005829//cytosol;GO:0005856//cytoskeleton;GO:0005874//microtubule;GO:0012505//endomembrane system;GO:0015630//microtubule cytoskeleton;GO:0016020//membrane;GO:0031090//organelle membrane;GO…	GO:0003674//molecular_function;GO:0005488//binding;GO:0005515//protein binding;GO:0019899//enzyme binding;GO:0031625//ubiquitin protein ligase binding;GO:0044389//ubiquitin-like protein ligase binding	GO:0000045//autophagosome assembly;GO:0000422//mitophagy;GO:0006914//autophagy;GO:0006950//response to stress;GO:0006995//cellular response to nitrogen starvation;GO:0006996//organelle organization;GO:0007005//mitochondrion organization;GO:0007033//vacuole organization;GO:0007154//cell communication;GO:0008150//biological_process;GO:0008152//metabolic process;GO:0009056//catabolic process;GO:0009…
ncbi_101123225	NRP1	0.318264	1.82269	0.682959	0.289238	0.208247	0.1886	NRP1	XP_027832377.1 neuropilin-1 isoform X1 [Ovis aries]	Human Diseases;Organismal Systems	Infectious diseases;Development	ko05166//HTLV-I infection;ko04360//Axon guidance	K06724;K06724	GO:0002116//semaphorin receptor complex;GO:0005575//cellular_component;GO:0005576//extracellular region;GO:0005622//intracellular;GO:0005623//cell;GO:0005737//cytoplasm;GO:0005768//endosome;GO:0005769//early endosome;GO:0005829//cytosol;GO:0005856//cytoskeleton;GO:0005882//intermediate filament;GO:0005883//neurofilament;GO:0005886//plasma membrane;GO:0005912//adherens junction;GO:0005924//cell-su…	GO:0003674//molecular_function;GO:0003824//catalytic activity;GO:0004672//protein kinase activity;GO:0004713//protein tyrosine kinase activity;GO:0004714//transmembrane receptor protein tyrosine kinase activity;GO:0004888//transmembrane signaling receptor activity;GO:0005021//vascular endothelial growth factor-activated receptor activity;GO:0005096//GTPase activator activity;GO:0005488//binding;G…	GO:0000902//cell morphogenesis;GO:0000904//cell morphogenesis involved in differentiation;GO:0001501//skeletal system development;GO:0001525//angiogenesis;GO:0001558//regulation of cell growth;GO:0001568//blood vessel development;GO:0001569//patterning of blood vessels;GO:0001570//vasculogenesis;GO:0001654//eye development;GO:0001655//urogenital system development;GO:0001666//response to hypoxia;…
ncbi_101118209	PTPN1	0.487267	0.464254	1.60987	0.466569	0.589272	0.2584	PTPN1	XP_014955420.2 tyrosine-protein phosphatase non-receptor type 1 isoform X1 [Ovis aries]	Organismal Systems;Human Diseases;Cellular Processes	Endocrine system;Endocrine and metabolic diseases;Cellular community - eukaryotes	ko04910//Insulin signaling pathway;ko04931//Insulin resistance;ko04520//Adherens junction	K05696;K05696;K05696	GO:0005575//cellular_component;GO:0005622//intracellular;GO:0005623//cell;GO:0005737//cytoplasm;GO:0005768//endosome;GO:0005769//early endosome;GO:0005783//endoplasmic reticulum;GO:0005789//endoplasmic reticulum membrane;GO:0005829//cytosol;GO:0005886//plasma membrane;GO:0012505//endomembrane system;GO:0016020//membrane;GO:0031224//intrinsic component of membrane;GO:0031225//anchored component of…	GO:0003674//molecular_function;GO:0003824//catalytic activity;GO:0004721//phosphoprotein phosphatase activity;GO:0004725//protein tyrosine phosphatase activity;GO:0005102//receptor binding;GO:0005158//insulin receptor binding;GO:0005488//binding;GO:0005515//protein binding;GO:0008270//zinc ion binding;GO:0016787//hydrolase activity;GO:0016788//hydrolase activity, acting on ester bonds;GO:0016791/…	GO:0000165//MAPK cascade;GO:0000187//activation of MAPK activity;GO:0001932//regulation of protein phosphorylation;GO:0001933//negative regulation of protein phosphorylation;GO:0001934//positive regulation of protein phosphorylation;GO:0001959//regulation of cytokine-mediated signaling pathway;GO:0002682//regulation of immune system process;GO:0006464//cellular protein modification process;GO:000…
ncbi_101120355	MMP1	3.0912	0.935527	1.03205	0.619761	0.214296	0.2546	MMP1	XP_011950698.1 interstitial collagenase [Ovis aries]	Human Diseases;Organismal Systems;Human Diseases;Organismal Systems;Organismal Systems;Human Diseases	Cancers;Endocrine system;Immune diseases;Immune system;Endocrine system;Cancers	ko05200//Pathways in cancer;ko04926//Relaxin signaling pathway;ko05323//Rheumatoid arthritis;ko04657//IL-17 signaling pathway;ko03320//PPAR signaling pathway;ko05219//Bladder cancer	K01388;K01388;K01388;K01388;K01388;K01388	GO:0005575//cellular_component;GO:0005576//extracellular region;GO:0031012//extracellular matrix;GO:0044421//extracellular region part	GO:0003674//molecular_function;GO:0003824//catalytic activity;GO:0004175//endopeptidase activity;GO:0004222//metalloendopeptidase activity;GO:0004252//serine-type endopeptidase activity;GO:0005488//binding;GO:0008233//peptidase activity;GO:0008236//serine-type peptidase activity;GO:0008237//metallopeptidase activity;GO:0008270//zinc ion binding;GO:0016787//hydrolase activity;GO:0017171//serine hy…	GO:0002376//immune system process;GO:0006508//proteolysis;GO:0006807//nitrogen compound metabolic process;GO:0006928//movement of cell or subcellular component;GO:0007154//cell communication;GO:0007165//signal transduction;GO:0007166//cell surface receptor signaling pathway;GO:0008150//biological_process;GO:0008152//metabolic process;GO:0009056//catabolic process;GO:0009987//cellular process;GO:0…
ncbi_101103673	OTULINL	0.217914	0.868513	0.324774	0.413908	0.187902	0.1703	OTULINL	XP_027835961.1 inactive ubiquitin thioesterase OTULINL [Ovis aries]	-	-	-	-	-	-	-
ncbi_443315	Serpina9	4.05033	0.530276	1.25519	0.78824	0.584324	0.2423	Serpina9	XP_027812784.1 uterine milk protein isoform X1 [Ovis aries]	-	-	-	-	GO:0005575//cellular_component;GO:0005576//extracellular region;GO:0005615//extracellular space;GO:0044421//extracellular region part	GO:0003674//molecular_function;GO:0004857//enzyme inhibitor activity;GO:0004866//endopeptidase inhibitor activity;GO:0004867//serine-type endopeptidase inhibitor activity;GO:0030234//enzyme regulator activity;GO:0030414//peptidase inhibitor activity;GO:0061134//peptidase regulator activity;GO:0061135//endopeptidase regulator activity;GO:0098772//molecular function regulator	GO:0000003//reproduction;GO:0007565//female pregnancy;GO:0008150//biological_process;GO:0009892//negative regulation of metabolic process;GO:0010466//negative regulation of peptidase activity;GO:0010605//negative regulation of macromolecule metabolic process;GO:0010951//negative regulation of endopeptidase activity;GO:0019222//regulation of metabolic process;GO:0022414//reproductive process;GO:00…
ncbi_101102679	CPNE5	0.159264	0.0155778	0.165467	0.0342259	0.775397	0.0614	CPNE5	XP_017894766.1 PREDICTED: copine-5 isoform X3 [Capra hircus]	-	-	-	-	GO:0005575//cellular_component;GO:0005623//cell;GO:0036477//somatodendritic compartment;GO:0042995//cell projection;GO:0043005//neuron projection;GO:0043025//neuronal cell body;GO:0043204//perikaryon;GO:0044297//cell body;GO:0044464//cell part;GO:0097458//neuron part	GO:0050627//mycothione reductase activity;GO:0070402//NADPH binding	GO:0001558//regulation of cell growth;GO:0007275//multicellular organism development;GO:0007399//nervous system development;GO:0008150//biological_process;GO:0009987//cellular process;GO:0010126//mycothiol metabolic process;GO:0010720//positive regulation of cell development;GO:0010975//regulation of neuron projection development;GO:0010976//positive regulation of neuron projection development;GO…
ncbi_101108610	TCF19	0.0414708	0.0347013	0.0699173	0.725397	0.064509	0.0413	TCF19	XP_004019044.2 transcription factor 19 [Ovis aries]	-	-	-	-	GO:0005575//cellular_component;GO:0005622//intracellular;GO:0005623//cell;GO:0005634//nucleus;GO:0043226//organelle;GO:0043227//membrane-bounded organelle;GO:0043229//intracellular organelle;GO:0043231//intracellular membrane-bounded organelle;GO:0044424//intracellular part;GO:0044464//cell part	GO:0003674//molecular_function;GO:0003700//transcription factor activity, sequence-specific DNA binding;GO:0005488//binding;GO:0005515//protein binding;GO:0043167//ion binding;GO:0043169//cation binding;GO:0046872//metal ion binding	GO:0000082//G1/S transition of mitotic cell cycle;GO:0000278//mitotic cell cycle;GO:0006139//nucleobase-containing compound metabolic process;GO:0006351//transcription, DNA-templated;GO:0006355//regulation of transcription, DNA-templated;GO:0006357//regulation of transcription from RNA polymerase II promoter;GO:0006725//cellular aromatic compound metabolic process;GO:0006807//nitrogen compound me…
ncbi_101117024	RIPOR2	1.42812	0.450092	3.66465	0.448252	1.11029	0.3143	RIPOR2	XP_005696830.1 PREDICTED: protein FAM65B isoform X1 [Capra hircus]	-	-	-	-	GO:0005575//cellular_component;GO:0005576//extracellular region;GO:0005622//intracellular;GO:0005623//cell;GO:0005737//cytoplasm;GO:0005856//cytoskeleton;GO:0005886//plasma membrane;GO:0016020//membrane;GO:0016324//apical plasma membrane;GO:0030175//filopodium;GO:0031252//cell leading edge;GO:0031253//cell projection membrane;GO:0031256//leading edge membrane;GO:0032420//stereocilium;GO:0032421//…	GO:0003674//molecular_function;GO:0005488//binding;GO:0005515//protein binding;GO:0005524//ATP binding;GO:0008289//lipid binding;GO:0042802//identical protein binding;GO:0043531//ADP binding;GO:0071889//14-3-3 protein binding	GO:0000902//cell morphogenesis;GO:0000904//cell morphogenesis involved in differentiation;GO:0002064//epithelial cell development;GO:0002065//columnar/cuboidal epithelial cell differentiation;GO:0002066//columnar/cuboidal epithelial cell development;GO:0002093//auditory receptor cell morphogenesis;GO:0002682//regulation of immune system process;GO:0002683//negative regulation of immune system pro…
ncbi_101105289	NEDD9	0.323677	1.51336	0.779332	0.50272	0.122084	0.2066	NEDD9	XP_014958330.2 enhancer of filamentation 1 [Ovis aries]	-	-	-	-	GO:0000922//spindle pole;GO:0005575//cellular_component;GO:0005622//intracellular;GO:0005623//cell;GO:0005634//nucleus;GO:0005654//nucleoplasm;GO:0005737//cytoplasm;GO:0005794//Golgi apparatus;GO:0005819//spindle;GO:0005829//cytosol;GO:0005856//cytoskeleton;GO:0005886//plasma membrane;GO:0005912//adherens junction;GO:0005924//cell-substrate adherens junction;GO:0005925//focal adhesion;GO:0005938/…	GO:0005515//protein binding	GO:0006996//organelle organization;GO:0007010//cytoskeleton organization;GO:0007015//actin filament organization;GO:0007049//cell cycle;GO:0007154//cell communication;GO:0007155//cell adhesion;GO:0007165//signal transduction;GO:0007166//cell surface receptor signaling pathway;GO:0007229//integrin-mediated signaling pathway;GO:0008150//biological_process;GO:0009987//cellular process;GO:0016043//ce…
ncbi_101102689	SLC16A12	0.753232	0.165726	0.292284	0.212641	0.172714	0.1811	SLC16A12	XP_027816461.1 monocarboxylate transporter 12 [Ovis aries]	-	-	-	-	GO:0005575//cellular_component;GO:0005623//cell;GO:0005886//plasma membrane;GO:0005887//integral component of plasma membrane;GO:0016020//membrane;GO:0016021//integral component of membrane;GO:0031224//intrinsic component of membrane;GO:0031226//intrinsic component of plasma membrane;GO:0044425//membrane part;GO:0044459//plasma membrane part;GO:0044464//cell part;GO:0071944//cell periphery	GO:0003674//molecular_function;GO:0005215//transporter activity;GO:0005308//creatine transmembrane transporter activity;GO:0005342//organic acid transmembrane transporter activity;GO:0008028//monocarboxylic acid transmembrane transporter activity;GO:0008509//anion transmembrane transporter activity;GO:0008514//organic anion transmembrane transporter activity;GO:0015075//ion transmembrane transpor…	GO:0003333//amino acid transmembrane transport;GO:0006810//transport;GO:0006811//ion transport;GO:0006820//anion transport;GO:0006855//drug transmembrane transport;GO:0006865//amino acid transport;GO:0008150//biological_process;GO:0015711//organic anion transport;GO:0015718//monocarboxylic acid transport;GO:0015849//organic acid transport;GO:0015881//creatine transport;GO:0015893//drug transport;…
ncbi_101106217	HELLS	0.0280565	0.0438684	0.0384034	0.593053	0.0406334	0.0366	HELLS	XP_004020096.1 lymphoid-specific helicase [Ovis aries]	-	-	-	-	GO:0000775//chromosome, centromeric region;GO:0000785//chromatin;GO:0000792//heterochromatin;GO:0005575//cellular_component;GO:0005622//intracellular;GO:0005623//cell;GO:0005634//nucleus;GO:0005694//chromosome;GO:0005721//pericentric heterochromatin;GO:0043226//organelle;GO:0043227//membrane-bounded organelle;GO:0043228//non-membrane-bounded organelle;GO:0043229//intracellular organelle;GO:004323…	GO:0000166//nucleotide binding;GO:0003674//molecular_function;GO:0003676//nucleic acid binding;GO:0003677//DNA binding;GO:0003682//chromatin binding;GO:0003824//catalytic activity;GO:0004386//helicase activity;GO:0005488//binding;GO:0005524//ATP binding;GO:0008144//drug binding;GO:0016462//pyrophosphatase activity;GO:0016787//hydrolase activity;GO:0016817//hydrolase activity, acting on acid anhyd…	GO:0001655//urogenital system development;GO:0001775//cell activation;GO:0002376//immune system process;GO:0002520//immune system development;GO:0002521//leukocyte differentiation;GO:0006139//nucleobase-containing compound metabolic process;GO:0006259//DNA metabolic process;GO:0006304//DNA modification;GO:0006305//DNA alkylation;GO:0006306//DNA methylation;GO:0006310//DNA recombination;GO:0006312…
ncbi_101114590	Tsc22d3	0.931523	0.820866	6.95813	0.290945	1.20136	0.2616	Tsc22d3	XP_027819157.1 TSC22 domain family protein 3 isoform X1 [Ovis aries]	-	-	-	-	GO:0005575//cellular_component;GO:0005615//extracellular space;GO:0005622//intracellular;GO:0005623//cell;GO:0005634//nucleus;GO:0005737//cytoplasm;GO:0005741//mitochondrial outer membrane;GO:0005829//cytosol;GO:0016021//integral component of membrane;GO:0039679//viral occlusion body;GO:0043226//organelle;GO:0043227//membrane-bounded organelle;GO:0043229//intracellular organelle;GO:0043231//intra…	GO:0000981//RNA polymerase II transcription factor activity, sequence-specific DNA binding;GO:0003674//molecular_function;GO:0003700//transcription factor activity, sequence-specific DNA binding;GO:0003924//GTPase activity;GO:0005488//binding;GO:0005515//protein binding;GO:0008134//transcription factor binding;GO:0043425//bHLH transcription factor binding;GO:0043426//MRF binding	GO:0000122//negative regulation of transcription from RNA polymerase II promoter;GO:0002682//regulation of immune system process;GO:0002683//negative regulation of immune system process;GO:0006260//DNA replication;GO:0006355//regulation of transcription, DNA-templated;GO:0006357//regulation of transcription from RNA polymerase II promoter;GO:0006810//transport;GO:0006811//ion transport;GO:0006950…
