# Supplementary material for: Single-cell RNA-seq reveals the effects of the FecB mutation on the transcriptome profile in ovine cumulus cells
Source: Sci Rep. 2024 Jun 7;14:13087. doi: 10.1038/s41598-024-64001-y (PMC11161497; doi:10.1038/s41598-024-64001-y)
Supplement: Supplementary file 1 — Supplementary Information. [file 41598_2024_64001_MOESM1_ESM.zip › Supplementary File/Supplementary File 7.xlsx]

## Sheet: Supplementary File 7
Supplementary File 7: The differentially expressed genes in the differentiation fate of branch node 1
branch_node	branch	GeneID	Gene_cluster	P_value	FDR	Symbol	Description	KEGG_A_class	KEGG_B_class	Pathway	K_ID	GO Component	GO Function	GO Process
1	State 1,3,4,5,6 -vs- State 1,3,7	ncbi_106990809	3	8.5572e-54	1.1505e-52	FOXL2	XP_025146742.1 forkhead box protein L2 [Bubalus bubalis]	-	-	-	-	GO:0005575//cellular_component;GO:0005576//extracellular region;GO:0005622//intracellular;GO:0005623//cell;GO:0005634//nucleus;GO:0005654//nucleoplasm;GO:0031974//membrane-enclosed lumen;GO:0031981//nuclear lumen;GO:0043226//organelle;GO:0043227//membrane-bounded organelle;GO:0043229//intracellular organelle;GO:0043231//intracellular membrane-bounded organelle;GO:0043233//organelle lumen;GO:00444…	GO:0000976//transcription regulatory region sequence-specific DNA binding;GO:0000977//RNA polymerase II regulatory region sequence-specific DNA binding;GO:0000978//RNA polymerase II core promoter proximal region sequence-specific DNA binding;GO:0000981//RNA polymerase II transcription factor activity, sequence-specific DNA binding;GO:0000982//transcription factor activity, RNA polymerase II core …	GO:0000003//reproduction;GO:0000122//negative regulation of transcription from RNA polymerase II promoter;GO:0000737//DNA catabolic process, endonucleolytic;GO:0001541//ovarian follicle development;GO:0001555//oocyte growth;GO:0001654//eye development;GO:0002074//extraocular skeletal muscle development;GO:0003006//developmental process involved in reproduction;GO:0006139//nucleobase-containing co…
1	State 1,3,4,5,6 -vs- State 1,3,7	ncbi_101119286	4	5.31609e-30	4.32302e-29	INHBB	XP_027820847.1 inhibin beta B chain [Ovis aries]	Environmental Information Processing;Cellular Processes;Environmental Information Processing	Signaling molecules and interaction;Cellular community - eukaryotes;Signal transduction	ko04060//Cytokine-cytokine receptor interaction;ko04550//Signaling pathways regulating pluripotency of stem cells;ko04350//TGF-beta signaling pathway	K22687;K22687;K22687	GO:0005575//cellular_component;GO:0005576//extracellular region;GO:0005615//extracellular space;GO:0005622//intracellular;GO:0005623//cell;GO:0005737//cytoplasm;GO:0032991//macromolecular complex;GO:0043511//inhibin complex;GO:0043513//inhibin B complex;GO:0044421//extracellular region part;GO:0044424//intracellular part;GO:0044444//cytoplasmic part;GO:0044464//cell part;GO:0048471//perinuclear r…	GO:0003674//molecular_function;GO:0005102//receptor binding;GO:0005125//cytokine activity;GO:0005126//cytokine receptor binding;GO:0005160//transforming growth factor beta receptor binding;GO:0005179//hormone activity;GO:0005488//binding;GO:0005515//protein binding;GO:0008083//growth factor activity;GO:0030545//receptor regulator activity;GO:0034711//inhibin binding;GO:0042802//identical protein …	GO:0000003//reproduction;GO:0000902//cell morphogenesis;GO:0000904//cell morphogenesis involved in differentiation;GO:0001541//ovarian follicle development;GO:0001654//eye development;GO:0001817//regulation of cytokine production;GO:0001818//negative regulation of cytokine production;GO:0001932//regulation of protein phosphorylation;GO:0001934//positive regulation of protein phosphorylation;GO:00…
1	State 1,3,4,5,6 -vs- State 1,3,7	ncbi_443469	4	4.49228e-88	9.94852e-87	IGFBP2	NP_776980.1 insulin-like growth factor-binding protein 2 precursor [Bos taurus]	-	-	-	-	GO:0005575//cellular_component;GO:0005576//extracellular region;GO:0005615//extracellular space;GO:0005622//intracellular;GO:0005623//cell;GO:0005737//cytoplasm;GO:0005886//plasma membrane;GO:0016020//membrane;GO:0016324//apical plasma membrane;GO:0031410//cytoplasmic vesicle;GO:0031982//vesicle;GO:0043226//organelle;GO:0043227//membrane-bounded organelle;GO:0043229//intracellular organelle;GO:00…	GO:0003674//molecular_function;GO:0005102//receptor binding;GO:0005488//binding;GO:0005515//protein binding;GO:0005520//insulin-like growth factor binding;GO:0019838//growth factor binding;GO:0031994//insulin-like growth factor I binding;GO:0031995//insulin-like growth factor II binding	GO:0000003//reproduction;GO:0001101//response to acid chemical;GO:0001525//angiogenesis;GO:0001558//regulation of cell growth;GO:0001568//blood vessel development;GO:0001944//vasculature development;GO:0002682//regulation of immune system process;GO:0002684//positive regulation of immune system process;GO:0002694//regulation of leukocyte activation;GO:0002696//positive regulation of leukocyte act…
1	State 1,3,4,5,6 -vs- State 1,3,7	ncbi_443133	5	0	0	IGFBP5	XP_011966279.1 insulin-like growth factor-binding protein 5 isoform X1 [Ovis aries]	-	-	-	-	GO:0005575//cellular_component;GO:0005576//extracellular region;GO:0005615//extracellular space;GO:0005622//intracellular;GO:0005623//cell;GO:0005737//cytoplasm;GO:0005783//endoplasmic reticulum;GO:0005788//endoplasmic reticulum lumen;GO:0012505//endomembrane system;GO:0016942//insulin-like growth factor binding protein complex;GO:0031974//membrane-enclosed lumen;GO:0032991//macromolecular comple…	GO:0001968//fibronectin binding;GO:0003674//molecular_function;GO:0005488//binding;GO:0005515//protein binding;GO:0005520//insulin-like growth factor binding;GO:0019838//growth factor binding;GO:0031994//insulin-like growth factor I binding;GO:0031995//insulin-like growth factor II binding	GO:0000003//reproduction;GO:0001503//ossification;GO:0001558//regulation of cell growth;GO:0001649//osteoblast differentiation;GO:0001942//hair follicle development;GO:0002009//morphogenesis of an epithelium;GO:0005975//carbohydrate metabolic process;GO:0005996//monosaccharide metabolic process;GO:0006006//glucose metabolic process;GO:0006109//regulation of carbohydrate metabolic process;GO:00064…
1	State 1,3,4,5,6 -vs- State 1,3,7	ncbi_101118082	4	0	0	INHA	NP_001295508.1 inhibin alpha chain precursor [Ovis aries]	Environmental Information Processing	Signaling molecules and interaction	ko04060//Cytokine-cytokine receptor interaction	K05500	GO:0001750//photoreceptor outer segment;GO:0001917//photoreceptor inner segment;GO:0005575//cellular_component;GO:0005576//extracellular region;GO:0005615//extracellular space;GO:0005622//intracellular;GO:0005623//cell;GO:0005737//cytoplasm;GO:0005886//plasma membrane;GO:0005929//cilium;GO:0016020//membrane;GO:0032991//macromolecular complex;GO:0034673//inhibin-betaglycan-ActRII complex;GO:003647…	GO:0003674//molecular_function;GO:0005102//receptor binding;GO:0005125//cytokine activity;GO:0005126//cytokine receptor binding;GO:0005160//transforming growth factor beta receptor binding;GO:0005179//hormone activity;GO:0005488//binding;GO:0005515//protein binding;GO:0008083//growth factor activity;GO:0030545//receptor regulator activity;GO:0034711//inhibin binding;GO:0046982//protein heterodime…	GO:0000003//reproduction;GO:0001501//skeletal system development;GO:0001541//ovarian follicle development;GO:0001817//regulation of cytokine production;GO:0001818//negative regulation of cytokine production;GO:0001932//regulation of protein phosphorylation;GO:0001934//positive regulation of protein phosphorylation;GO:0002262//myeloid cell homeostasis;GO:0002376//immune system process;GO:0002520//…
1	State 1,3,4,5,6 -vs- State 1,3,7	ncbi_443299	4	1.79067e-75	3.39951e-74	FSHR	NP_001009289.1 follicle-stimulating hormone receptor precursor [Ovis aries]	Environmental Information Processing;Environmental Information Processing;Organismal Systems	Signaling molecules and interaction;Signal transduction;Endocrine system	ko04080//Neuroactive ligand-receptor interaction;ko04024//cAMP signaling pathway;ko04913//Ovarian Steroidogenesis	K04247;K04247;K04247	GO:0005575//cellular_component;GO:0005622//intracellular;GO:0005623//cell;GO:0005737//cytoplasm;GO:0005768//endosome;GO:0005886//plasma membrane;GO:0005887//integral component of plasma membrane;GO:0009986//cell surface;GO:0012505//endomembrane system;GO:0016020//membrane;GO:0016021//integral component of membrane;GO:0031224//intrinsic component of membrane;GO:0031226//intrinsic component of plas…	GO:0001653//peptide receptor activity;GO:0003674//molecular_function;GO:0003700//transcription factor activity, sequence-specific DNA binding;GO:0004888//transmembrane signaling receptor activity;GO:0004930//G-protein coupled receptor activity;GO:0004963//follicle-stimulating hormone receptor activity;GO:0005488//binding;GO:0005515//protein binding;GO:0008528//G-protein coupled peptide receptor a…	GO:0000003//reproduction;GO:0001505//regulation of neurotransmitter levels;GO:0001541//ovarian follicle development;GO:0001545//primary ovarian follicle growth;GO:0001932//regulation of protein phosphorylation;GO:0001934//positive regulation of protein phosphorylation;GO:0002064//epithelial cell development;GO:0002682//regulation of immune system process;GO:0002761//regulation of myeloid leukocyt…
1	State 1,3,4,5,6 -vs- State 1,3,7	ncbi_101113228	3	7.86314e-17	4.30687e-16	LHCGR	NP_001301208.1 lutropin-choriogonadotropic hormone receptor precursor [Capra hircus]	Environmental Information Processing;Environmental Information Processing;Environmental Information Processing;Organismal Systems;Organismal Systems	Signaling molecules and interaction;Signal transduction;Signal transduction;Endocrine system;Endocrine system	ko04080//Neuroactive ligand-receptor interaction;ko04024//cAMP signaling pathway;ko04020//Calcium signaling pathway;ko04917//Prolactin signaling pathway;ko04913//Ovarian Steroidogenesis	K04248;K04248;K04248;K04248;K04248	GO:0000323//lytic vacuole;GO:0005575//cellular_component;GO:0005576//extracellular region;GO:0005615//extracellular space;GO:0005622//intracellular;GO:0005623//cell;GO:0005634//nucleus;GO:0005737//cytoplasm;GO:0005764//lysosome;GO:0005768//endosome;GO:0005773//vacuole;GO:0005783//endoplasmic reticulum;GO:0005886//plasma membrane;GO:0005887//integral component of plasma membrane;GO:0009897//extern…	GO:0001653//peptide receptor activity;GO:0003674//molecular_function;GO:0004888//transmembrane signaling receptor activity;GO:0004930//G-protein coupled receptor activity;GO:0004963//follicle-stimulating hormone receptor activity;GO:0004964//luteinizing hormone receptor activity;GO:0005488//binding;GO:0005515//protein binding;GO:0008528//G-protein coupled peptide receptor activity;GO:0016500//pro…	GO:0000003//reproduction;GO:0001541//ovarian follicle development;GO:0001545//primary ovarian follicle growth;GO:0002682//regulation of immune system process;GO:0002761//regulation of myeloid leukocyte differentiation;GO:0003006//developmental process involved in reproduction;GO:0003008//system process;GO:0006109//regulation of carbohydrate metabolic process;GO:0006605//protein targeting;GO:00066…
1	State 1,3,4,5,6 -vs- State 1,3,7	ncbi_100286737	5	2.44952e-15	1.26933e-14	IGFBP3	XP_027824154.1 insulin-like growth factor-binding protein 3 isoform X1 [Ovis aries]	Human Diseases;Cellular Processes;Organismal Systems;Cellular Processes	Cancers;Cell growth and death;Endocrine system;Cell growth and death	ko05202//Transcriptional misregulation in cancers;ko04218//Cellular senescence;ko04935//Growth hormone synthesis, secretion and action;ko04115//p53 signaling pathway	K10138;K10138;K10138;K10138	GO:0000228//nuclear chromosome;GO:0000785//chromatin;GO:0000790//nuclear chromatin;GO:0000792//heterochromatin;GO:0005575//cellular_component;GO:0005576//extracellular region;GO:0005615//extracellular space;GO:0005622//intracellular;GO:0005623//cell;GO:0005634//nucleus;GO:0005694//chromosome;GO:0005720//nuclear heterochromatin;GO:0005737//cytoplasm;GO:0005783//endoplasmic reticulum;GO:0005788//en…	GO:0001968//fibronectin binding;GO:0003674//molecular_function;GO:0005488//binding;GO:0005515//protein binding;GO:0005520//insulin-like growth factor binding;GO:0008047//enzyme activator activity;GO:0008160//protein tyrosine phosphatase activator activity;GO:0019208//phosphatase regulator activity;GO:0019211//phosphatase activator activity;GO:0019838//growth factor binding;GO:0019888//protein pho…	GO:0000003//reproduction;GO:0001503//ossification;GO:0001558//regulation of cell growth;GO:0001649//osteoblast differentiation;GO:0001666//response to hypoxia;GO:0001932//regulation of protein phosphorylation;GO:0001933//negative regulation of protein phosphorylation;GO:0001934//positive regulation of protein phosphorylation;GO:0002237//response to molecule of bacterial origin;GO:0006109//regulat…
1	State 1,3,4,5,6 -vs- State 1,3,7	ncbi_443524	4	0	0	INHBA	NP_001272510.1 inhibin beta A chain precursor [Capra hircus]	Environmental Information Processing;Cellular Processes;Environmental Information Processing	Signaling molecules and interaction;Cellular community - eukaryotes;Signal transduction	ko04060//Cytokine-cytokine receptor interaction;ko04550//Signaling pathways regulating pluripotency of stem cells;ko04350//TGF-beta signaling pathway	K04667;K04667;K04667	GO:0005575//cellular_component;GO:0005576//extracellular region;GO:0005615//extracellular space;GO:0005622//intracellular;GO:0005623//cell;GO:0005737//cytoplasm;GO:0032991//macromolecular complex;GO:0043509//activin A complex;GO:0043511//inhibin complex;GO:0043512//inhibin A complex;GO:0044421//extracellular region part;GO:0044424//intracellular part;GO:0044444//cytoplasmic part;GO:0044464//cell …	GO:0003674//molecular_function;GO:0005102//receptor binding;GO:0005125//cytokine activity;GO:0005126//cytokine receptor binding;GO:0005160//transforming growth factor beta receptor binding;GO:0005179//hormone activity;GO:0005488//binding;GO:0005515//protein binding;GO:0008083//growth factor activity;GO:0017046//peptide hormone binding;GO:0030545//receptor regulator activity;GO:0033218//amide bind…	GO:0000003//reproduction;GO:0000082//G1/S transition of mitotic cell cycle;GO:0000278//mitotic cell cycle;GO:0001541//ovarian follicle development;GO:0001553//luteinization;GO:0001558//regulation of cell growth;GO:0001654//eye development;GO:0001704//formation of primary germ layer;GO:0001706//endoderm formation;GO:0001707//mesoderm formation;GO:0001817//regulation of cytokine production;GO:00018…
1	State 1,3,4,5,6 -vs- State 1,3,7	ncbi_101121773	4	3.42206e-55	4.72218e-54	AMH	NP_001295528.1 muellerian-inhibiting factor precursor [Ovis aries]	Environmental Information Processing;Environmental Information Processing;Environmental Information Processing;Environmental Information Processing	Signaling molecules and interaction;Signal transduction;Signal transduction;Signal transduction	ko04060//Cytokine-cytokine receptor interaction;ko04024//cAMP signaling pathway;ko04390//Hippo signaling pathway;ko04350//TGF-beta signaling pathway	K04665;K04665;K04665;K04665	GO:0005575//cellular_component;GO:0005576//extracellular region;GO:0005615//extracellular space;GO:0005622//intracellular;GO:0005623//cell;GO:0005737//cytoplasm;GO:0044421//extracellular region part;GO:0044424//intracellular part;GO:0044464//cell part	GO:0003674//molecular_function;GO:0005102//receptor binding;GO:0005126//cytokine receptor binding;GO:0005160//transforming growth factor beta receptor binding;GO:0005179//hormone activity;GO:0005488//binding;GO:0005515//protein binding;GO:0008083//growth factor activity;GO:0030545//receptor regulator activity;GO:0048018//receptor agonist activity;GO:0098772//molecular function regulator	GO:0000003//reproduction;GO:0001541//ovarian follicle development;GO:0001546//preantral ovarian follicle growth;GO:0001655//urogenital system development;GO:0001880//Mullerian duct regression;GO:0003006//developmental process involved in reproduction;GO:0006355//regulation of transcription, DNA-templated;GO:0006357//regulation of transcription from RNA polymerase II promoter;GO:0007154//cell comm…
1	State 1,3,4,5,6 -vs- State 1,3,7	ncbi_443454	5	1.28375e-227	8.40035e-226	BMPR1B	XP_027826527.1 bone morphogenetic protein receptor type-1B isoform X4 [Ovis aries]	Environmental Information Processing;Organismal Systems;Environmental Information Processing;Human Diseases;Cellular Processes;Environmental Information Processing;Environmental Information Processing	Signaling molecules and interaction;Development;Signal transduction;Cardiovascular diseases;Cellular community - eukaryotes;Signal transduction;Signal transduction	ko04060//Cytokine-cytokine receptor interaction;ko04360//Axon guidance;ko04390//Hippo signaling pathway;ko05418//Fluid shear stress and atherosclerosis;ko04550//Signaling pathways regulating pluripotency of stem cells;ko04350//TGF-beta signaling pathway;ko04013//MAPK signaling pathway - fly	K13578;K13578;K13578;K13578;K13578;K13578;K13578	GO:0005575//cellular_component;GO:0005623//cell;GO:0005886//plasma membrane;GO:0005887//integral component of plasma membrane;GO:0016020//membrane;GO:0016021//integral component of membrane;GO:0030425//dendrite;GO:0031224//intrinsic component of membrane;GO:0031226//intrinsic component of plasma membrane;GO:0032991//macromolecular complex;GO:0036477//somatodendritic compartment;GO:0042995//cell p…	GO:0000166//nucleotide binding;GO:0003674//molecular_function;GO:0003824//catalytic activity;GO:0004672//protein kinase activity;GO:0004674//protein serine/threonine kinase activity;GO:0004675//transmembrane receptor protein serine/threonine kinase activity;GO:0004888//transmembrane signaling receptor activity;GO:0005024//transforming growth factor beta-activated receptor activity;GO:0005025//tra…	GO:0000003//reproduction;GO:0000902//cell morphogenesis;GO:0000904//cell morphogenesis involved in differentiation;GO:0001501//skeletal system development;GO:0001502//cartilage condensation;GO:0001541//ovarian follicle development;GO:0001547//antral ovarian follicle growth;GO:0001550//ovarian cumulus expansion;GO:0001654//eye development;GO:0002062//chondrocyte differentiation;GO:0002063//chondro…
1	State 1,3,4,5,6 -vs- State 1,3,7	ncbi_443500	1	1.35223e-70	2.39527e-69	IGF2R	XP_027828433.1 LOW QUALITY PROTEIN: cation-independent mannose-6-phosphate receptor [Ovis aries]	Cellular Processes;Cellular Processes	Transport and catabolism;Transport and catabolism	ko04144//Endocytosis;ko04142//Lysosome	K06564;K06564	GO:0000139//Golgi membrane;GO:0000323//lytic vacuole;GO:0005575//cellular_component;GO:0005576//extracellular region;GO:0005615//extracellular space;GO:0005622//intracellular;GO:0005623//cell;GO:0005634//nucleus;GO:0005635//nuclear envelope;GO:0005641//nuclear envelope lumen;GO:0005737//cytoplasm;GO:0005764//lysosome;GO:0005765//lysosomal membrane;GO:0005768//endosome;GO:0005769//early endosome;G…	GO:0001965//G-protein alpha-subunit binding;GO:0001972//retinoic acid binding;GO:0003674//molecular_function;GO:0003824//catalytic activity;GO:0004672//protein kinase activity;GO:0004713//protein tyrosine kinase activity;GO:0004714//transmembrane receptor protein tyrosine kinase activity;GO:0004888//transmembrane signaling receptor activity;GO:0004930//G-protein coupled receptor activity;GO:00050…	GO:0000003//reproduction;GO:0001101//response to acid chemical;GO:0001775//cell activation;GO:0001889//liver development;GO:0002252//immune effector process;GO:0002263//cell activation involved in immune response;GO:0002274//myeloid leukocyte activation;GO:0002275//myeloid cell activation involved in immune response;GO:0002283//neutrophil activation involved in immune response;GO:0002366//leukocy…
1	State 1,3,4,5,6 -vs- State 1,3,7	ncbi_100653388	3	2.11555e-234	1.45394e-232	NR5A2	XP_027831357.1 nuclear receptor subfamily 5 group A member 2 isoform X3 [Ovis aries]	Human Diseases	Endocrine and metabolic diseases	ko04950//Maturity onset diabetes of the young	K08027	GO:0005575//cellular_component;GO:0005622//intracellular;GO:0005623//cell;GO:0005634//nucleus;GO:0005654//nucleoplasm;GO:0005667//transcription factor complex;GO:0005737//cytoplasm;GO:0005829//cytosol;GO:0031974//membrane-enclosed lumen;GO:0031981//nuclear lumen;GO:0032991//macromolecular complex;GO:0043226//organelle;GO:0043227//membrane-bounded organelle;GO:0043229//intracellular organelle;GO:0…	GO:0000976//transcription regulatory region sequence-specific DNA binding;GO:0000977//RNA polymerase II regulatory region sequence-specific DNA binding;GO:0000978//RNA polymerase II core promoter proximal region sequence-specific DNA binding;GO:0000980//RNA polymerase II distal enhancer sequence-specific DNA binding;GO:0000981//RNA polymerase II transcription factor activity, sequence-specific DN…	GO:0006082//organic acid metabolic process;GO:0006139//nucleobase-containing compound metabolic process;GO:0006351//transcription, DNA-templated;GO:0006352//DNA-templated transcription, initiation;GO:0006355//regulation of transcription, DNA-templated;GO:0006357//regulation of transcription from RNA polymerase II promoter;GO:0006366//transcription from RNA polymerase II promoter;GO:0006367//trans…
1	State 1,3,4,5,6 -vs- State 1,3,7	ncbi_101117688	5	9.65304e-32	8.24092e-31	BMP2	NP_001274493.1 bone morphogenetic protein 2 precursor [Capra hircus]	Human Diseases;Environmental Information Processing;Environmental Information Processing;Environmental Information Processing;Human Diseases	Cancers;Signaling molecules and interaction;Signal transduction;Signal transduction;Cancers	ko05200//Pathways in cancer;ko04060//Cytokine-cytokine receptor interaction;ko04390//Hippo signaling pathway;ko04350//TGF-beta signaling pathway;ko05217//Basal cell carcinoma	K21283;K21283;K21283;K21283;K21283	GO:0005575//cellular_component;GO:0005576//extracellular region;GO:0005615//extracellular space;GO:0005622//intracellular;GO:0005623//cell;GO:0005737//cytoplasm;GO:0005886//plasma membrane;GO:0005887//integral component of plasma membrane;GO:0009986//cell surface;GO:0016020//membrane;GO:0016021//integral component of membrane;GO:0031224//intrinsic component of membrane;GO:0031226//intrinsic compo…	GO:0003674//molecular_function;GO:0003824//catalytic activity;GO:0004745//retinol dehydrogenase activity;GO:0005102//receptor binding;GO:0005125//cytokine activity;GO:0005126//cytokine receptor binding;GO:0005160//transforming growth factor beta receptor binding;GO:0005488//binding;GO:0005515//protein binding;GO:0008047//enzyme activator activity;GO:0008083//growth factor activity;GO:0016491//oxi…	GO:0000003//reproduction;GO:0000122//negative regulation of transcription from RNA polymerase II promoter;GO:0000187//activation of MAPK activity;GO:0001101//response to acid chemical;GO:0001501//skeletal system development;GO:0001503//ossification;GO:0001649//osteoblast differentiation;GO:0001655//urogenital system development;GO:0001657//ureteric bud development;GO:0001658//branching involved i…
1	State 1,3,4,5,6 -vs- State 1,3,7	ncbi_443390	3	0	0	OXT	P13389.2 RecName: Full=Oxytocin-neurophysin 1; Short=OT-NPI; Contains: RecName: Full=Oxytocin; AltName: Full=Ocytocin; Contains: RecName: Full=Neurophysin 1; Flags: Precursor [Ovis aries]	Environmental Information Processing;Environmental Information Processing;Organismal Systems	Signaling molecules and interaction;Signal transduction;Endocrine system	ko04080//Neuroactive ligand-receptor interaction;ko04024//cAMP signaling pathway;ko04921//Oxytocin signaling pathway	K05243;K05243;K05243	GO:0005575//cellular_component;GO:0005576//extracellular region;GO:0005615//extracellular space;GO:0005622//intracellular;GO:0005623//cell;GO:0005737//cytoplasm;GO:0012505//endomembrane system;GO:0030141//secretory granule;GO:0030424//axon;GO:0031410//cytoplasmic vesicle;GO:0031982//vesicle;GO:0033267//axon part;GO:0042995//cell projection;GO:0043005//neuron projection;GO:0043195//terminal bouton…	GO:0001664//G-protein coupled receptor binding;GO:0003674//molecular_function;GO:0005102//receptor binding;GO:0005179//hormone activity;GO:0005184//neuropeptide hormone activity;GO:0005185//neurohypophyseal hormone activity;GO:0005488//binding;GO:0005515//protein binding;GO:0030545//receptor regulator activity;GO:0031855//oxytocin receptor binding;GO:0048018//receptor agonist activity;GO:0098772/…	GO:0000003//reproduction;GO:0001101//response to acid chemical;GO:0001975//response to amphetamine;GO:0002027//regulation of heart rate;GO:0002118//aggressive behavior;GO:0002125//maternal aggressive behavior;GO:0003008//system process;GO:0003013//circulatory system process;GO:0003014//renal system process;GO:0006810//transport;GO:0006873//cellular ion homeostasis;GO:0006874//cellular calcium ion…
1	State 1,3,4,5,6 -vs- State 1,3,7	ncbi_443323	4	0	0	FST	NP_786995.2 follistatin precursor [Bos taurus]	Environmental Information Processing	Signal transduction	ko04350//TGF-beta signaling pathway	K04661	GO:0005575//cellular_component;GO:0005576//extracellular region;GO:0005615//extracellular space;GO:0005622//intracellular;GO:0005623//cell;GO:0005634//nucleus;GO:0005737//cytoplasm;GO:0043226//organelle;GO:0043227//membrane-bounded organelle;GO:0043229//intracellular organelle;GO:0043231//intracellular membrane-bounded organelle;GO:0044421//extracellular region part;GO:0044424//intracellular part…	GO:0003674//molecular_function;GO:0005488//binding;GO:0005515//protein binding;GO:0043167//ion binding;GO:0043168//anion binding;GO:0043394//proteoglycan binding;GO:0043395//heparan sulfate proteoglycan binding;GO:0044877//macromolecular complex binding;GO:0048185//activin binding;GO:0097367//carbohydrate derivative binding;GO:1901681//sulfur compound binding	GO:0000003//reproduction;GO:0000122//negative regulation of transcription from RNA polymerase II promoter;GO:0001501//skeletal system development;GO:0001817//regulation of cytokine production;GO:0001819//positive regulation of cytokine production;GO:0001942//hair follicle development;GO:0002009//morphogenesis of an epithelium;GO:0002244//hematopoietic progenitor cell differentiation;GO:0002376//i…
1	State 1,3,4,5,6 -vs- State 1,3,7	ncbi_443515	1	1.0533133399632e-311	0	IGF1R	XP_027812816.1 insulin-like growth factor 1 receptor [Ovis aries]	Human Diseases;Environmental Information Processing;Environmental Information Processing;Cellular Processes;Environmental Information Processing;Human Diseases;Environmental Information Processing;Cellular Processes;Human Diseases;Human Diseases;Environmental Information Processing;Human Diseases;Cellular Processes;Cellular Processes;Environmental Information Processing;Cellular Processes;Environ…	Cancers;Signal transduction;Signal transduction;Transport and catabolism;Signal transduction;Cancers;Signal transduction;Cellular community - eukaryotes;Cancers;Cancers;Signal transduction;Cancers;Transport and catabolism;Cellular community - eukaryotes;Signal transduction;Cell growth and death;Signal transduction;Signal transduction;Drug resistance;Cancers;Endocrine system;Aging;Drug resistance;…	ko05200//Pathways in cancer;ko04151//PI3K-Akt signaling pathway;ko04010//MAPK signaling pathway;ko04144//Endocytosis;ko04014//Ras signaling pathway;ko05205//Proteoglycans in cancer;ko04015//Rap1 signaling pathway;ko04510//Focal adhesion;ko05202//Transcriptional misregulation in cancers;ko05225//Hepatocellular carcinoma;ko04150//mTOR signaling pathway;ko05224//Breast cancer;ko04140//Autophagy - an…	K05087;K05087;K05087;K05087;K05087;K05087;K05087;K05087;K05087;K05087;K05087;K05087;K05087;K05087;K05087;K05087;K05087;K05087;K05087;K05087;K05087;K05087;K05087;K05087;K05087;K05087;K05087;K05087;K05087	-	GO:0004672//protein kinase activity;GO:0005515//protein binding;GO:0005524//ATP binding	GO:0006468//protein phosphorylation
1	State 1,3,4,5,6 -vs- State 1,3,7	ncbi_100048994	3	3.14482e-44	3.58218e-43	CYP11A1	NP_001087258.1 cholesterol side-chain cleavage enzyme, mitochondrial precursor [Ovis aries]	Metabolism;Human Diseases;Organismal Systems;Metabolism;Organismal Systems;Organismal Systems	Global and overview maps;Endocrine and metabolic diseases;Endocrine system;Lipid metabolism;Endocrine system;Endocrine system	ko01100//Metabolic pathways;ko04934//Cushing syndrome;ko04925//Aldosterone synthesis and secretion;ko00140//Steroid hormone biosynthesis;ko04927//Cortisol synthesis and secretion;ko04913//Ovarian Steroidogenesis	K00498;K00498;K00498;K00498;K00498;K00498	GO:0005575//cellular_component;GO:0005622//intracellular;GO:0005623//cell;GO:0005737//cytoplasm;GO:0005739//mitochondrion;GO:0005740//mitochondrial envelope;GO:0005743//mitochondrial inner membrane;GO:0005759//mitochondrial matrix;GO:0016020//membrane;GO:0019866//organelle inner membrane;GO:0030061//mitochondrial crista;GO:0031090//organelle membrane;GO:0031966//mitochondrial membrane;GO:0031967/…	GO:0003674//molecular_function;GO:0003824//catalytic activity;GO:0004497//monooxygenase activity;GO:0005488//binding;GO:0005496//steroid binding;GO:0005506//iron ion binding;GO:0008289//lipid binding;GO:0008386//cholesterol monooxygenase (side-chain-cleaving) activity;GO:0008395//steroid hydroxylase activity;GO:0015485//cholesterol binding;GO:0016491//oxidoreductase activity;GO:0016705//oxidoredu…	GO:0000003//reproduction;GO:0000302//response to reactive oxygen species;GO:0001101//response to acid chemical;GO:0002237//response to molecule of bacterial origin;GO:0003006//developmental process involved in reproduction;GO:0006066//alcohol metabolic process;GO:0006082//organic acid metabolic process;GO:0006629//lipid metabolic process;GO:0006694//steroid biosynthetic process;GO:0006700//C21-st…
1	State 1,3,4,5,6 -vs- State 1,3,7	ncbi_443156	1	6.76599e-49	8.35275e-48	ACVR2B	XP_025128355.1 activin receptor type-2B isoform X2 [Bubalus bubalis]	Environmental Information Processing;Human Diseases;Cellular Processes;Environmental Information Processing	Signaling molecules and interaction;Cardiovascular diseases;Cellular community - eukaryotes;Signal transduction	ko04060//Cytokine-cytokine receptor interaction;ko05418//Fluid shear stress and atherosclerosis;ko04550//Signaling pathways regulating pluripotency of stem cells;ko04350//TGF-beta signaling pathway	K13596;K13596;K13596;K13596	GO:0005575//cellular_component;GO:0005622//intracellular;GO:0005623//cell;GO:0005737//cytoplasm;GO:0005886//plasma membrane;GO:0005887//integral component of plasma membrane;GO:0016020//membrane;GO:0016021//integral component of membrane;GO:0031224//intrinsic component of membrane;GO:0031226//intrinsic component of plasma membrane;GO:0032991//macromolecular complex;GO:0043235//receptor complex;GO…	GO:0000166//nucleotide binding;GO:0003674//molecular_function;GO:0003824//catalytic activity;GO:0004672//protein kinase activity;GO:0004674//protein serine/threonine kinase activity;GO:0004675//transmembrane receptor protein serine/threonine kinase activity;GO:0004712//protein serine/threonine/tyrosine kinase activity;GO:0004888//transmembrane signaling receptor activity;GO:0005488//binding;GO:00…	GO:0000003//reproduction;GO:0000122//negative regulation of transcription from RNA polymerase II promoter;GO:0001501//skeletal system development;GO:0001568//blood vessel development;GO:0001654//eye development;GO:0001655//urogenital system development;GO:0001702//gastrulation with mouth forming second;GO:0001704//formation of primary germ layer;GO:0001707//mesoderm formation;GO:0001817//regulati…
1	State 1,3,4,5,6 -vs- State 1,3,7	ncbi_443174	3	6.38311e-08	2.33636e-07	Bmp6	XP_027814245.1 bone morphogenetic protein 6 isoform X1 [Ovis aries]	Environmental Information Processing;Environmental Information Processing;Environmental Information Processing;Organismal Systems	Signaling molecules and interaction;Signal transduction;Signal transduction;Endocrine system	ko04060//Cytokine-cytokine receptor interaction;ko04390//Hippo signaling pathway;ko04350//TGF-beta signaling pathway;ko04913//Ovarian Steroidogenesis	K16620;K16620;K16620;K16620	GO:0005575//cellular_component;GO:0005576//extracellular region;GO:0005615//extracellular space;GO:0005622//intracellular;GO:0005623//cell;GO:0005737//cytoplasm;GO:0031982//vesicle;GO:0043226//organelle;GO:0043227//membrane-bounded organelle;GO:0044421//extracellular region part;GO:0044424//intracellular part;GO:0044464//cell part	GO:0003674//molecular_function;GO:0005102//receptor binding;GO:0005125//cytokine activity;GO:0005126//cytokine receptor binding;GO:0005160//transforming growth factor beta receptor binding;GO:0005488//binding;GO:0005515//protein binding;GO:0008083//growth factor activity;GO:0030545//receptor regulator activity;GO:0033612//receptor serine/threonine kinase binding;GO:0046982//protein heterodimeriza…	GO:0000003//reproduction;GO:0000122//negative regulation of transcription from RNA polymerase II promoter;GO:0001101//response to acid chemical;GO:0001501//skeletal system development;GO:0001503//ossification;GO:0001649//osteoblast differentiation;GO:0001654//eye development;GO:0001655//urogenital system development;GO:0001822//kidney development;GO:0001932//regulation of protein phosphorylation;…
1	State 1,3,4,5,6 -vs- State 1,3,7	ncbi_443325	3	1.04987e-19	6.33425e-19	IGF2	XP_027815050.1 insulin-like growth factor II isoform X1 [Ovis aries]	Human Diseases;Environmental Information Processing;Environmental Information Processing;Environmental Information Processing;Human Diseases;Human Diseases	Cancers;Signal transduction;Signal transduction;Signal transduction;Cancers;Cancers	ko05200//Pathways in cancer;ko04151//PI3K-Akt signaling pathway;ko04010//MAPK signaling pathway;ko04014//Ras signaling pathway;ko05205//Proteoglycans in cancer;ko05225//Hepatocellular carcinoma	K13769;K13769;K13769;K13769;K13769;K13769	GO:0005575//cellular_component;GO:0005576//extracellular region;GO:0005615//extracellular space;GO:0005622//intracellular;GO:0005623//cell;GO:0005737//cytoplasm;GO:0012505//endomembrane system;GO:0030141//secretory granule;GO:0031091//platelet alpha granule;GO:0031093//platelet alpha granule lumen;GO:0031410//cytoplasmic vesicle;GO:0031974//membrane-enclosed lumen;GO:0031982//vesicle;GO:0031983//…	GO:0003674//molecular_function;GO:0005102//receptor binding;GO:0005158//insulin receptor binding;GO:0005159//insulin-like growth factor receptor binding;GO:0005178//integrin binding;GO:0005179//hormone activity;GO:0005488//binding;GO:0005515//protein binding;GO:0008047//enzyme activator activity;GO:0008083//growth factor activity;GO:0019207//kinase regulator activity;GO:0019209//kinase activator …	GO:0000003//reproduction;GO:0000122//negative regulation of transcription from RNA polymerase II promoter;GO:0001501//skeletal system development;GO:0001503//ossification;GO:0001649//osteoblast differentiation;GO:0001701//in utero embryonic development;GO:0001890//placenta development;GO:0001892//embryonic placenta development;GO:0001910//regulation of leukocyte mediated cytotoxicity;GO:0001911//…
1	State 1,3,4,5,6 -vs- State 1,3,7	ncbi_443171	1	2.92266e-38	2.89024e-37	SMAD4	NP_001254815.1 mothers against decapentaplegic homolog 4 [Ovis aries]	Human Diseases;Human Diseases;Human Diseases;Human Diseases;Environmental Information Processing;Environmental Information Processing;Human Diseases;Cellular Processes;Environmental Information Processing;Cellular Processes;Environmental Information Processing;Organismal Systems;Human Diseases;Human Diseases;Environmental Information Processing;Human Diseases;Cellular Processes;Human Diseases	Cancers;Infectious diseases;Infectious diseases;Cancers;Signal transduction;Signal transduction;Cancers;Cellular community - eukaryotes;Signal transduction;Cell growth and death;Signal transduction;Immune system;Endocrine and metabolic diseases;Cancers;Signal transduction;Cancers;Cellular community - eukaryotes;Cancers	ko05200//Pathways in cancer;ko05166//HTLV-I infection;ko05161//Hepatitis B;ko05225//Hepatocellular carcinoma;ko04310//Wnt signaling pathway;ko04390//Hippo signaling pathway;ko05226//Gastric cancer;ko04550//Signaling pathways regulating pluripotency of stem cells;ko04371//Apelin signaling pathway;ko04110//Cell cycle;ko04068//FoxO signaling pathway;ko04659//Th17 cell differentiation;ko04933//AGE-RA…	K04501;K04501;K04501;K04501;K04501;K04501;K04501;K04501;K04501;K04501;K04501;K04501;K04501;K04501;K04501;K04501;K04501;K04501	GO:0000228//nuclear chromosome;GO:0000785//chromatin;GO:0000790//nuclear chromatin;GO:0005575//cellular_component;GO:0005622//intracellular;GO:0005623//cell;GO:0005634//nucleus;GO:0005654//nucleoplasm;GO:0005667//transcription factor complex;GO:0005694//chromosome;GO:0005737//cytoplasm;GO:0005813//centrosome;GO:0005815//microtubule organizing center;GO:0005829//cytosol;GO:0005856//cytoskeleton;GO…	GO:0000976//transcription regulatory region sequence-specific DNA binding;GO:0000977//RNA polymerase II regulatory region sequence-specific DNA binding;GO:0000978//RNA polymerase II core promoter proximal region sequence-specific DNA binding;GO:0000981//RNA polymerase II transcription factor activity, sequence-specific DNA binding;GO:0000982//transcription factor activity, RNA polymerase II core …	GO:0000003//reproduction;GO:0000122//negative regulation of transcription from RNA polymerase II promoter;GO:0000165//MAPK cascade;GO:0000578//embryonic axis specification;GO:0000902//cell morphogenesis;GO:0000904//cell morphogenesis involved in differentiation;GO:0001503//ossification;GO:0001541//ovarian follicle development;GO:0001558//regulation of cell growth;GO:0001649//osteoblast differenti…
1	State 1,3,4,5,6 -vs- State 1,3,7	ncbi_101112282	1	4.77356e-29	3.78744e-28	BMPR1A	NP_001267643.1 bone morphogenetic protein receptor type-1A precursor [Ovis aries]	Environmental Information Processing;Environmental Information Processing;Human Diseases;Cellular Processes;Environmental Information Processing	Signaling molecules and interaction;Signal transduction;Cardiovascular diseases;Cellular community - eukaryotes;Signal transduction	ko04060//Cytokine-cytokine receptor interaction;ko04390//Hippo signaling pathway;ko05418//Fluid shear stress and atherosclerosis;ko04550//Signaling pathways regulating pluripotency of stem cells;ko04350//TGF-beta signaling pathway	K04673;K04673;K04673;K04673;K04673	GO:0005575//cellular_component;GO:0005623//cell;GO:0005886//plasma membrane;GO:0005901//caveola;GO:0009897//external side of plasma membrane;GO:0009986//cell surface;GO:0016020//membrane;GO:0016021//integral component of membrane;GO:0030425//dendrite;GO:0031224//intrinsic component of membrane;GO:0032991//macromolecular complex;GO:0036477//somatodendritic compartment;GO:0042995//cell projection;G…	GO:0000166//nucleotide binding;GO:0000981//RNA polymerase II transcription factor activity, sequence-specific DNA binding;GO:0003674//molecular_function;GO:0003700//transcription factor activity, sequence-specific DNA binding;GO:0003824//catalytic activity;GO:0004672//protein kinase activity;GO:0004674//protein serine/threonine kinase activity;GO:0004675//transmembrane receptor protein serine/thr…	GO:0000003//reproduction;GO:0001501//skeletal system development;GO:0001568//blood vessel development;GO:0001701//in utero embryonic development;GO:0001704//formation of primary germ layer;GO:0001707//mesoderm formation;GO:0001756//somitogenesis;GO:0001880//Mullerian duct regression;GO:0001932//regulation of protein phosphorylation;GO:0001934//positive regulation of protein phosphorylation;GO:000…
