# Supplementary material for: Single-cell RNA-seq reveals the effects of the FecB mutation on the transcriptome profile in ovine cumulus cells
Source: Sci Rep. 2024 Jun 7;14:13087. doi: 10.1038/s41598-024-64001-y (PMC11161497; doi:10.1038/s41598-024-64001-y)
Supplement: Supplementary file 1 — Supplementary Information. [file 41598_2024_64001_MOESM1_ESM.zip › Supplementary File/Supplementary File 8.xlsx]

## Sheet: Supplementary File 8
Suppliemenyary File 8: The marker gene screening for cumulus cells of the three FecB genotypes
Contrast	Cluster	Gene ID	Gene Name	group_1	group_2	cells_1	cells_2	pct_1	pct_2	log2FC	p_value	FDR	significance	Symbol	Description	KEGG_A_class	KEGG_B_class	Pathway	K_ID	GO Component	GO Function	GO Process
WB_45h-vs-BB_45h	FecB_eff_CC	ncbi_101113628	CNTN3	0.0128918	1.88924	10018	11257	0.005	0.442	7.18415	0	0	up	CNTN3	XP_017893967.1 PREDICTED: contactin-3 [Capra hircus]	-	-	-	-	GO:0005575//cellular_component;GO:0005576//extracellular region;GO:0005623//cell;GO:0005886//plasma membrane;GO:0016020//membrane;GO:0016021//integral component of membrane;GO:0031224//intrinsic component of membrane;GO:0031225//anchored component of membrane;GO:0031226//intrinsic component of plasma membrane;GO:0044425//membrane part;GO:0044459//plasma membrane part;GO:0044464//cell part;GO:0046…	GO:0003993//acid phosphatase activity;GO:0005515//protein binding;GO:0046872//metal ion binding	GO:0007155//cell adhesion;GO:0007275//multicellular organism development;GO:0007399//nervous system development;GO:0008150//biological_process;GO:0022610//biological adhesion;GO:0032501//multicellular organismal process;GO:0032502//developmental process;GO:0048731//system development;GO:0048856//anatomical structure development;GO:0098609//cell-cell adhesion
WB_45h-vs-BB_45h	FecB_eff_CC	ncbi_443323	FST	15.1636	83.8484	10018	11257	0.736	0.989	2.46716	0	0	up	FST	NP_786995.2 follistatin precursor [Bos taurus]	Environmental Information Processing	Signal transduction	ko04350//TGF-beta signaling pathway	K04661	GO:0005575//cellular_component;GO:0005576//extracellular region;GO:0005615//extracellular space;GO:0005622//intracellular;GO:0005623//cell;GO:0005634//nucleus;GO:0005737//cytoplasm;GO:0043226//organelle;GO:0043227//membrane-bounded organelle;GO:0043229//intracellular organelle;GO:0043231//intracellular membrane-bounded organelle;GO:0044421//extracellular region part;GO:0044424//intracellular part…	GO:0003674//molecular_function;GO:0005488//binding;GO:0005515//protein binding;GO:0043167//ion binding;GO:0043168//anion binding;GO:0043394//proteoglycan binding;GO:0043395//heparan sulfate proteoglycan binding;GO:0044877//macromolecular complex binding;GO:0048185//activin binding;GO:0097367//carbohydrate derivative binding;GO:1901681//sulfur compound binding	GO:0000003//reproduction;GO:0000122//negative regulation of transcription from RNA polymerase II promoter;GO:0001501//skeletal system development;GO:0001817//regulation of cytokine production;GO:0001819//positive regulation of cytokine production;GO:0001942//hair follicle development;GO:0002009//morphogenesis of an epithelium;GO:0002244//hematopoietic progenitor cell differentiation;GO:0002376//i…
WB_45h-vs-BB_45h	FecB_eff_CC	ncbi_101118082	INHA	12.1331	54.297	10018	11257	0.806	0.981	2.16191	0	0	up	INHA	NP_001295508.1 inhibin alpha chain precursor [Ovis aries]	Environmental Information Processing	Signaling molecules and interaction	ko04060//Cytokine-cytokine receptor interaction	K05500	GO:0001750//photoreceptor outer segment;GO:0001917//photoreceptor inner segment;GO:0005575//cellular_component;GO:0005576//extracellular region;GO:0005615//extracellular space;GO:0005622//intracellular;GO:0005623//cell;GO:0005737//cytoplasm;GO:0005886//plasma membrane;GO:0005929//cilium;GO:0016020//membrane;GO:0032991//macromolecular complex;GO:0034673//inhibin-betaglycan-ActRII complex;GO:003647…	GO:0003674//molecular_function;GO:0005102//receptor binding;GO:0005125//cytokine activity;GO:0005126//cytokine receptor binding;GO:0005160//transforming growth factor beta receptor binding;GO:0005179//hormone activity;GO:0005488//binding;GO:0005515//protein binding;GO:0008083//growth factor activity;GO:0030545//receptor regulator activity;GO:0034711//inhibin binding;GO:0046982//protein heterodime…	GO:0000003//reproduction;GO:0001501//skeletal system development;GO:0001541//ovarian follicle development;GO:0001817//regulation of cytokine production;GO:0001818//negative regulation of cytokine production;GO:0001932//regulation of protein phosphorylation;GO:0001934//positive regulation of protein phosphorylation;GO:0002262//myeloid cell homeostasis;GO:0002376//immune system process;GO:0002520//…
WB_45h-vs-BB_45h	FecB_eff_CC	ncbi_101101982	MINAR2	0.717908	2.678	10018	11257	0.255	0.552	1.89914	0	0	up	MINAR2	XP_005682702.3 PREDICTED: UPF0258 protein KIAA1024-like homolog [Capra hircus]	-	-	-	-	GO:0005575//cellular_component;GO:0016020//membrane;GO:0016021//integral component of membrane;GO:0031224//intrinsic component of membrane;GO:0044425//membrane part	-	-
WB_45h-vs-BB_45h	FecB_eff_CC	ncbi_101123455	NDUFA4L2	10.6947	21.5907	10018	11257	0.702	0.909	1.0135	0	0	up	NDUFA4L2	NP_001106776.1 NADH dehydrogenase [ubiquinone] 1 alpha subcomplex subunit 4-like 2 [Bos taurus]	Metabolism;Human Diseases;Human Diseases;Organismal Systems;Human Diseases;Human Diseases;Metabolism;Organismal Systems	Global and overview maps;Neurodegenerative diseases;Neurodegenerative diseases;Environmental adaptation;Endocrine and metabolic diseases;Neurodegenerative diseases;Energy metabolism;Nervous system	ko01100//Metabolic pathways;ko05010//Alzheimer disease;ko05016//Huntington disease;ko04714//Thermogenesis;ko04932//Non-alcoholic fatty liver disease (NAFLD);ko05012//Parkinson disease;ko00190//Oxidative phosphorylation;ko04723//Retrograde endocannabinoid signaling	K03948;K03948;K03948;K03948;K03948;K03948;K03948;K03948	GO:0005575//cellular_component;GO:0005622//intracellular;GO:0005623//cell;GO:0005737//cytoplasm;GO:0005739//mitochondrion;GO:0005740//mitochondrial envelope;GO:0005743//mitochondrial inner membrane;GO:0005746//mitochondrial respiratory chain;GO:0005751//mitochondrial respiratory chain complex IV;GO:0016020//membrane;GO:0019866//organelle inner membrane;GO:0031090//organelle membrane;GO:0031966//m…	-	GO:0006091//generation of precursor metabolites and energy;GO:0006810//transport;GO:0006811//ion transport;GO:0006812//cation transport;GO:0008150//biological_process;GO:0008152//metabolic process;GO:0009987//cellular process;GO:0015672//monovalent inorganic cation transport;GO:0022900//electron transport chain;GO:0034220//ion transmembrane transport;GO:0044237//cellular metabolic process;GO:0051…
WB_45h-vs-BB_45h	FecB_eff_CC	ncbi_101121371	RPL37A	4.74212	6.5256	10018	11257	0.829	0.769	0.460569	0	0	up	RPL37A	XP_004016192.1 putative 60S ribosomal protein L37a [Ovis aries]	Genetic Information Processing	Translation	ko03010//Ribosome	K02921	GO:0000315//organellar large ribosomal subunit;GO:0005840//ribosome;GO:0022625//cytosolic large ribosomal subunit	GO:0003677//DNA binding;GO:0003735//structural constituent of ribosome;GO:0003824//catalytic activity;GO:0008270//zinc ion binding;GO:0046983//protein dimerization activity;GO:0051539//4 iron, 4 sulfur cluster binding	GO:0006412//translation;GO:0046500//S-adenosylmethionine metabolic process
WW_45h-vs-BB_45h	FecB_eff_CC	ncbi_100127221	ASIP	0	2.61775	1206	11257	0	0.623	14.6761	0	0	up	ASIP	NP_001127775.1 agouti-signaling protein precursor [Ovis aries]	Organismal Systems	Endocrine system	ko04916//Melanogenesis	K08725	GO:0005575//cellular_component;GO:0005576//extracellular region;GO:0005622//intracellular;GO:0005623//cell;GO:0044464//cell part	GO:0001664//G-protein coupled receptor binding;GO:0003674//molecular_function;GO:0005102//receptor binding;GO:0005488//binding;GO:0005515//protein binding;GO:0008200//ion channel inhibitor activity;GO:0031779//melanocortin receptor binding;GO:0031781//type 3 melanocortin receptor binding;GO:0031782//type 4 melanocortin receptor binding;GO:0071855//neuropeptide receptor binding	GO:0006091//generation of precursor metabolites and energy;GO:0006139//nucleobase-containing compound metabolic process;GO:0006582//melanin metabolic process;GO:0006725//cellular aromatic compound metabolic process;GO:0006807//nitrogen compound metabolic process;GO:0006810//transport;GO:0006996//organelle organization;GO:0007154//cell communication;GO:0007165//signal transduction;GO:0007610//beha…
WW_45h-vs-BB_45h	FecB_eff_CC	ncbi_101123455	NDUFA4L2	0.00139884	21.5907	1206	11257	0.002	0.909	13.8143	0	0	up	NDUFA4L2	NP_001106776.1 NADH dehydrogenase [ubiquinone] 1 alpha subcomplex subunit 4-like 2 [Bos taurus]	Metabolism;Human Diseases;Human Diseases;Organismal Systems;Human Diseases;Human Diseases;Metabolism;Organismal Systems	Global and overview maps;Neurodegenerative diseases;Neurodegenerative diseases;Environmental adaptation;Endocrine and metabolic diseases;Neurodegenerative diseases;Energy metabolism;Nervous system	ko01100//Metabolic pathways;ko05010//Alzheimer disease;ko05016//Huntington disease;ko04714//Thermogenesis;ko04932//Non-alcoholic fatty liver disease (NAFLD);ko05012//Parkinson disease;ko00190//Oxidative phosphorylation;ko04723//Retrograde endocannabinoid signaling	K03948;K03948;K03948;K03948;K03948;K03948;K03948;K03948	GO:0005575//cellular_component;GO:0005622//intracellular;GO:0005623//cell;GO:0005737//cytoplasm;GO:0005739//mitochondrion;GO:0005740//mitochondrial envelope;GO:0005743//mitochondrial inner membrane;GO:0005746//mitochondrial respiratory chain;GO:0005751//mitochondrial respiratory chain complex IV;GO:0016020//membrane;GO:0019866//organelle inner membrane;GO:0031090//organelle membrane;GO:0031966//m…	-	GO:0006091//generation of precursor metabolites and energy;GO:0006810//transport;GO:0006811//ion transport;GO:0006812//cation transport;GO:0008150//biological_process;GO:0008152//metabolic process;GO:0009987//cellular process;GO:0015672//monovalent inorganic cation transport;GO:0022900//electron transport chain;GO:0034220//ion transmembrane transport;GO:0044237//cellular metabolic process;GO:0051…
WW_45h-vs-BB_45h	FecB_eff_CC	ncbi_101121371	RPL37A	0.0246179	6.5256	1206	11257	0.023	0.769	8.04443	0	0	up	RPL37A	XP_004016192.1 putative 60S ribosomal protein L37a [Ovis aries]	Genetic Information Processing	Translation	ko03010//Ribosome	K02921	GO:0000315//organellar large ribosomal subunit;GO:0005840//ribosome;GO:0022625//cytosolic large ribosomal subunit	GO:0003677//DNA binding;GO:0003735//structural constituent of ribosome;GO:0003824//catalytic activity;GO:0008270//zinc ion binding;GO:0046983//protein dimerization activity;GO:0051539//4 iron, 4 sulfur cluster binding	GO:0006412//translation;GO:0046500//S-adenosylmethionine metabolic process
WW_45h-vs-BB_45h	FecB_eff_CC	ncbi_101101982	MINAR2	0.0101004	2.678	1206	11257	0.007	0.552	8.03643	0	0	up	MINAR2	XP_005682702.3 PREDICTED: UPF0258 protein KIAA1024-like homolog [Capra hircus]	-	-	-	-	GO:0005575//cellular_component;GO:0016020//membrane;GO:0016021//integral component of membrane;GO:0031224//intrinsic component of membrane;GO:0044425//membrane part	-	-
WW_45h-vs-BB_45h	FecB_eff_CC	ncbi_443323	FST	4.30944	83.8484	1206	11257	0.479	0.989	4.28218	0	0	up	FST	NP_786995.2 follistatin precursor [Bos taurus]	Environmental Information Processing	Signal transduction	ko04350//TGF-beta signaling pathway	K04661	GO:0005575//cellular_component;GO:0005576//extracellular region;GO:0005615//extracellular space;GO:0005622//intracellular;GO:0005623//cell;GO:0005634//nucleus;GO:0005737//cytoplasm;GO:0043226//organelle;GO:0043227//membrane-bounded organelle;GO:0043229//intracellular organelle;GO:0043231//intracellular membrane-bounded organelle;GO:0044421//extracellular region part;GO:0044424//intracellular part…	GO:0003674//molecular_function;GO:0005488//binding;GO:0005515//protein binding;GO:0043167//ion binding;GO:0043168//anion binding;GO:0043394//proteoglycan binding;GO:0043395//heparan sulfate proteoglycan binding;GO:0044877//macromolecular complex binding;GO:0048185//activin binding;GO:0097367//carbohydrate derivative binding;GO:1901681//sulfur compound binding	GO:0000003//reproduction;GO:0000122//negative regulation of transcription from RNA polymerase II promoter;GO:0001501//skeletal system development;GO:0001817//regulation of cytokine production;GO:0001819//positive regulation of cytokine production;GO:0001942//hair follicle development;GO:0002009//morphogenesis of an epithelium;GO:0002244//hematopoietic progenitor cell differentiation;GO:0002376//i…
WW_45h-vs-BB_45h	FecB_eff_CC	ncbi_101118082	INHA	25.8931	54.297	1206	11257	0.705	0.981	1.0683	0	0	up	INHA	NP_001295508.1 inhibin alpha chain precursor [Ovis aries]	Environmental Information Processing	Signaling molecules and interaction	ko04060//Cytokine-cytokine receptor interaction	K05500	GO:0001750//photoreceptor outer segment;GO:0001917//photoreceptor inner segment;GO:0005575//cellular_component;GO:0005576//extracellular region;GO:0005615//extracellular space;GO:0005622//intracellular;GO:0005623//cell;GO:0005737//cytoplasm;GO:0005886//plasma membrane;GO:0005929//cilium;GO:0016020//membrane;GO:0032991//macromolecular complex;GO:0034673//inhibin-betaglycan-ActRII complex;GO:003647…	GO:0003674//molecular_function;GO:0005102//receptor binding;GO:0005125//cytokine activity;GO:0005126//cytokine receptor binding;GO:0005160//transforming growth factor beta receptor binding;GO:0005179//hormone activity;GO:0005488//binding;GO:0005515//protein binding;GO:0008083//growth factor activity;GO:0030545//receptor regulator activity;GO:0034711//inhibin binding;GO:0046982//protein heterodime…	GO:0000003//reproduction;GO:0001501//skeletal system development;GO:0001541//ovarian follicle development;GO:0001817//regulation of cytokine production;GO:0001818//negative regulation of cytokine production;GO:0001932//regulation of protein phosphorylation;GO:0001934//positive regulation of protein phosphorylation;GO:0002262//myeloid cell homeostasis;GO:0002376//immune system process;GO:0002520//…
WW_45h-vs-BB_45h	FecB_eff_CC	ncbi_101118184	CYP4F21	11.023	0	1206	11257	0.284	0	-16.7502	0	0	down	CYP4F21	XP_012033146.2 phylloquinone omega-hydroxylase CYP4F2-like isoform X2 [Ovis aries]	Metabolism;Metabolism	Global and overview maps;Lipid metabolism	ko01100//Metabolic pathways;ko00590//Arachidonic acid metabolism	K17726;K17726	-	GO:0005506//iron ion binding;GO:0016705//oxidoreductase activity, acting on paired donors, with incorporation or reduction of molecular oxygen;GO:0020037//heme binding	GO:0055114//oxidation-reduction process
WW_45h-vs-BB_45h	FecB_eff_CC	ncbi_101120614	MS4A8	13.4323	0	1206	11257	0.306	0	-17.0354	0	0	down	MS4A8	XP_004019604.2 membrane-spanning 4-domains subfamily A member 8 isoform X1 [Ovis aries]	-	-	-	-	GO:0005575//cellular_component;GO:0016020//membrane;GO:0016021//integral component of membrane;GO:0031224//intrinsic component of membrane;GO:0044425//membrane part	-	-
WW_45h-vs-BB_45h	FecB_eff_CC	ncbi_101122157	S100A9	14.9634	0	1206	11257	0.27	0	-17.1911	0	0	down	S100A9	XP_012037113.2 protein S100-A9 [Ovis aries]	Organismal Systems	Immune system	ko04657//IL-17 signaling pathway	K21128	GO:0005575//cellular_component;GO:0005576//extracellular region;GO:0005615//extracellular space;GO:0005622//intracellular;GO:0005623//cell;GO:0005634//nucleus;GO:0005654//nucleoplasm;GO:0005737//cytoplasm;GO:0005829//cytosol;GO:0005856//cytoskeleton;GO:0005886//plasma membrane;GO:0012505//endomembrane system;GO:0016020//membrane;GO:0030054//cell junction;GO:0030141//secretory granule;GO:0031410//…	GO:0003674//molecular_function;GO:0003747//translation release factor activity;GO:0005102//receptor binding;GO:0005488//binding;GO:0005504//fatty acid binding;GO:0005509//calcium ion binding;GO:0005515//protein binding;GO:0008017//microtubule binding;GO:0008092//cytoskeletal protein binding;GO:0008270//zinc ion binding;GO:0008289//lipid binding;GO:0015631//tubulin binding;GO:0016209//antioxidant …	GO:0001558//regulation of cell growth;GO:0001775//cell activation;GO:0001816//cytokine production;GO:0001906//cell killing;GO:0002218//activation of innate immune response;GO:0002221//pattern recognition receptor signaling pathway;GO:0002224//toll-like receptor signaling pathway;GO:0002237//response to molecule of bacterial origin;GO:0002252//immune effector process;GO:0002253//activation of immu…
WW_45h-vs-BB_45h	FecB_eff_CC	ncbi_101104026	S100A8	28.4634	0	1206	11257	0.278	0	-18.1188	0	0	down	S100A8	XP_004002572.1 protein S100-A8 [Ovis aries]	Organismal Systems	Immune system	ko04657//IL-17 signaling pathway	K21127	GO:0005575//cellular_component;GO:0005576//extracellular region;GO:0005615//extracellular space;GO:0005622//intracellular;GO:0005623//cell;GO:0005737//cytoplasm;GO:0005829//cytosol;GO:0005856//cytoskeleton;GO:0005886//plasma membrane;GO:0012505//endomembrane system;GO:0016020//membrane;GO:0030141//secretory granule;GO:0031410//cytoplasmic vesicle;GO:0031974//membrane-enclosed lumen;GO:0031982//ve…	GO:0003674//molecular_function;GO:0005102//receptor binding;GO:0005488//binding;GO:0005504//fatty acid binding;GO:0005509//calcium ion binding;GO:0005515//protein binding;GO:0008017//microtubule binding;GO:0008092//cytoskeletal protein binding;GO:0008270//zinc ion binding;GO:0008289//lipid binding;GO:0015631//tubulin binding;GO:0016209//antioxidant activity;GO:0031406//carboxylic acid binding;GO:…	GO:0001558//regulation of cell growth;GO:0001775//cell activation;GO:0001816//cytokine production;GO:0002218//activation of innate immune response;GO:0002221//pattern recognition receptor signaling pathway;GO:0002224//toll-like receptor signaling pathway;GO:0002237//response to molecule of bacterial origin;GO:0002252//immune effector process;GO:0002253//activation of immune response;GO:0002263//c…
WW_45h-vs-BB_45h	FecB_eff_CC	ncbi_101103771	S100A12	30.8331	0	1206	11257	0.303	0	-18.2341	0	0	down	S100A12	XP_004002571.2 protein S100-A12 [Ovis aries]	-	-	-	-	GO:0000323//lytic vacuole;GO:0005575//cellular_component;GO:0005576//extracellular region;GO:0005622//intracellular;GO:0005623//cell;GO:0005634//nucleus;GO:0005737//cytoplasm;GO:0005764//lysosome;GO:0005773//vacuole;GO:0005829//cytosol;GO:0005856//cytoskeleton;GO:0005886//plasma membrane;GO:0012505//endomembrane system;GO:0016020//membrane;GO:0030141//secretory granule;GO:0031410//cytoplasmic ves…	GO:0003674//molecular_function;GO:0005102//receptor binding;GO:0005488//binding;GO:0005507//copper ion binding;GO:0005509//calcium ion binding;GO:0005515//protein binding;GO:0008144//drug binding;GO:0008270//zinc ion binding;GO:0043167//ion binding;GO:0043169//cation binding;GO:0046872//metal ion binding;GO:0046914//transition metal ion binding;GO:0050786//RAGE receptor binding	GO:0001775//cell activation;GO:0001816//cytokine production;GO:0001906//cell killing;GO:0001932//regulation of protein phosphorylation;GO:0001934//positive regulation of protein phosphorylation;GO:0002252//immune effector process;GO:0002263//cell activation involved in immune response;GO:0002274//myeloid leukocyte activation;GO:0002275//myeloid cell activation involved in immune response;GO:00022…
WW_45h-vs-BB_45h	FecB_eff_CC	ncbi_101113628	CNTN3	0.00123962	1.88924	1206	11257	0.002	0.442	10.4619	1.04e-278	2.68e-274	up	CNTN3	XP_017893967.1 PREDICTED: contactin-3 [Capra hircus]	-	-	-	-	GO:0005575//cellular_component;GO:0005576//extracellular region;GO:0005623//cell;GO:0005886//plasma membrane;GO:0016020//membrane;GO:0016021//integral component of membrane;GO:0031224//intrinsic component of membrane;GO:0031225//anchored component of membrane;GO:0031226//intrinsic component of plasma membrane;GO:0044425//membrane part;GO:0044459//plasma membrane part;GO:0044464//cell part;GO:0046…	GO:0003993//acid phosphatase activity;GO:0005515//protein binding;GO:0046872//metal ion binding	GO:0007155//cell adhesion;GO:0007275//multicellular organism development;GO:0007399//nervous system development;GO:0008150//biological_process;GO:0022610//biological adhesion;GO:0032501//multicellular organismal process;GO:0032502//developmental process;GO:0048731//system development;GO:0048856//anatomical structure development;GO:0098609//cell-cell adhesion
WW_45h-vs-WB_45h+BB_45h	FecB_eff_CC	ncbi_100127221	ASIP	0	2.73688	1206	21275	0	0.68	14.7403	0	0	up	ASIP	NP_001127775.1 agouti-signaling protein precursor [Ovis aries]	Organismal Systems	Endocrine system	ko04916//Melanogenesis	K08725	GO:0005575//cellular_component;GO:0005576//extracellular region;GO:0005622//intracellular;GO:0005623//cell;GO:0044464//cell part	GO:0001664//G-protein coupled receptor binding;GO:0003674//molecular_function;GO:0005102//receptor binding;GO:0005488//binding;GO:0005515//protein binding;GO:0008200//ion channel inhibitor activity;GO:0031779//melanocortin receptor binding;GO:0031781//type 3 melanocortin receptor binding;GO:0031782//type 4 melanocortin receptor binding;GO:0071855//neuropeptide receptor binding	GO:0006091//generation of precursor metabolites and energy;GO:0006139//nucleobase-containing compound metabolic process;GO:0006582//melanin metabolic process;GO:0006725//cellular aromatic compound metabolic process;GO:0006807//nitrogen compound metabolic process;GO:0006810//transport;GO:0006996//organelle organization;GO:0007154//cell communication;GO:0007165//signal transduction;GO:0007610//beha…
WW_45h-vs-WB_45h+BB_45h	FecB_eff_CC	ncbi_101123455	NDUFA4L2	0.00139884	16.46	1206	21275	0.002	0.812	13.4228	0	0	up	NDUFA4L2	NP_001106776.1 NADH dehydrogenase [ubiquinone] 1 alpha subcomplex subunit 4-like 2 [Bos taurus]	Metabolism;Human Diseases;Human Diseases;Organismal Systems;Human Diseases;Human Diseases;Metabolism;Organismal Systems	Global and overview maps;Neurodegenerative diseases;Neurodegenerative diseases;Environmental adaptation;Endocrine and metabolic diseases;Neurodegenerative diseases;Energy metabolism;Nervous system	ko01100//Metabolic pathways;ko05010//Alzheimer disease;ko05016//Huntington disease;ko04714//Thermogenesis;ko04932//Non-alcoholic fatty liver disease (NAFLD);ko05012//Parkinson disease;ko00190//Oxidative phosphorylation;ko04723//Retrograde endocannabinoid signaling	K03948;K03948;K03948;K03948;K03948;K03948;K03948;K03948	GO:0005575//cellular_component;GO:0005622//intracellular;GO:0005623//cell;GO:0005737//cytoplasm;GO:0005739//mitochondrion;GO:0005740//mitochondrial envelope;GO:0005743//mitochondrial inner membrane;GO:0005746//mitochondrial respiratory chain;GO:0005751//mitochondrial respiratory chain complex IV;GO:0016020//membrane;GO:0019866//organelle inner membrane;GO:0031090//organelle membrane;GO:0031966//m…	-	GO:0006091//generation of precursor metabolites and energy;GO:0006810//transport;GO:0006811//ion transport;GO:0006812//cation transport;GO:0008150//biological_process;GO:0008152//metabolic process;GO:0009987//cellular process;GO:0015672//monovalent inorganic cation transport;GO:0022900//electron transport chain;GO:0034220//ion transmembrane transport;GO:0044237//cellular metabolic process;GO:0051…
WW_45h-vs-WB_45h+BB_45h	FecB_eff_CC	ncbi_101121371	RPL37A	0.0246179	5.6858	1206	21275	0.023	0.797	7.84569	0	0	up	RPL37A	XP_004016192.1 putative 60S ribosomal protein L37a [Ovis aries]	Genetic Information Processing	Translation	ko03010//Ribosome	K02921	GO:0000315//organellar large ribosomal subunit;GO:0005840//ribosome;GO:0022625//cytosolic large ribosomal subunit	GO:0003677//DNA binding;GO:0003735//structural constituent of ribosome;GO:0003824//catalytic activity;GO:0008270//zinc ion binding;GO:0046983//protein dimerization activity;GO:0051539//4 iron, 4 sulfur cluster binding	GO:0006412//translation;GO:0046500//S-adenosylmethionine metabolic process
WW_45h-vs-WB_45h+BB_45h	FecB_eff_CC	ncbi_443323	FST	4.30944	51.506	1206	21275	0.479	0.87	3.57914	0	0	up	FST	NP_786995.2 follistatin precursor [Bos taurus]	Environmental Information Processing	Signal transduction	ko04350//TGF-beta signaling pathway	K04661	GO:0005575//cellular_component;GO:0005576//extracellular region;GO:0005615//extracellular space;GO:0005622//intracellular;GO:0005623//cell;GO:0005634//nucleus;GO:0005737//cytoplasm;GO:0043226//organelle;GO:0043227//membrane-bounded organelle;GO:0043229//intracellular organelle;GO:0043231//intracellular membrane-bounded organelle;GO:0044421//extracellular region part;GO:0044424//intracellular part…	GO:0003674//molecular_function;GO:0005488//binding;GO:0005515//protein binding;GO:0043167//ion binding;GO:0043168//anion binding;GO:0043394//proteoglycan binding;GO:0043395//heparan sulfate proteoglycan binding;GO:0044877//macromolecular complex binding;GO:0048185//activin binding;GO:0097367//carbohydrate derivative binding;GO:1901681//sulfur compound binding	GO:0000003//reproduction;GO:0000122//negative regulation of transcription from RNA polymerase II promoter;GO:0001501//skeletal system development;GO:0001817//regulation of cytokine production;GO:0001819//positive regulation of cytokine production;GO:0001942//hair follicle development;GO:0002009//morphogenesis of an epithelium;GO:0002244//hematopoietic progenitor cell differentiation;GO:0002376//i…
WW_45h-vs-WB_45h+BB_45h	FecB_eff_CC	ncbi_101118184	CYP4F21	11.023	0.0017249	1206	21275	0.284	0	-12.5604	0	0	down	CYP4F21	XP_012033146.2 phylloquinone omega-hydroxylase CYP4F2-like isoform X2 [Ovis aries]	Metabolism;Metabolism	Global and overview maps;Lipid metabolism	ko01100//Metabolic pathways;ko00590//Arachidonic acid metabolism	K17726;K17726	-	GO:0005506//iron ion binding;GO:0016705//oxidoreductase activity, acting on paired donors, with incorporation or reduction of molecular oxygen;GO:0020037//heme binding	GO:0055114//oxidation-reduction process
WW_45h-vs-WB_45h+BB_45h	FecB_eff_CC	ncbi_101104026	S100A8	28.4634	0.00258735	1206	21275	0.278	0	-13.3706	0	0	down	S100A8	XP_004002572.1 protein S100-A8 [Ovis aries]	Organismal Systems	Immune system	ko04657//IL-17 signaling pathway	K21127	GO:0005575//cellular_component;GO:0005576//extracellular region;GO:0005615//extracellular space;GO:0005622//intracellular;GO:0005623//cell;GO:0005737//cytoplasm;GO:0005829//cytosol;GO:0005856//cytoskeleton;GO:0005886//plasma membrane;GO:0012505//endomembrane system;GO:0016020//membrane;GO:0030141//secretory granule;GO:0031410//cytoplasmic vesicle;GO:0031974//membrane-enclosed lumen;GO:0031982//ve…	GO:0003674//molecular_function;GO:0005102//receptor binding;GO:0005488//binding;GO:0005504//fatty acid binding;GO:0005509//calcium ion binding;GO:0005515//protein binding;GO:0008017//microtubule binding;GO:0008092//cytoskeletal protein binding;GO:0008270//zinc ion binding;GO:0008289//lipid binding;GO:0015631//tubulin binding;GO:0016209//antioxidant activity;GO:0031406//carboxylic acid binding;GO:…	GO:0001558//regulation of cell growth;GO:0001775//cell activation;GO:0001816//cytokine production;GO:0002218//activation of innate immune response;GO:0002221//pattern recognition receptor signaling pathway;GO:0002224//toll-like receptor signaling pathway;GO:0002237//response to molecule of bacterial origin;GO:0002252//immune effector process;GO:0002253//activation of immune response;GO:0002263//c…
WW_45h-vs-WB_45h+BB_45h	FecB_eff_CC	ncbi_101120614	MS4A8	13.4323	0.00086245	1206	21275	0.306	0	-13.7686	0	0	down	MS4A8	XP_004019604.2 membrane-spanning 4-domains subfamily A member 8 isoform X1 [Ovis aries]	-	-	-	-	GO:0005575//cellular_component;GO:0016020//membrane;GO:0016021//integral component of membrane;GO:0031224//intrinsic component of membrane;GO:0044425//membrane part	-	-
WW_45h-vs-WB_45h+BB_45h	FecB_eff_CC	ncbi_101103771	S100A12	30.8331	0.00159803	1206	21275	0.303	0	-14.1483	0	0	down	S100A12	XP_004002571.2 protein S100-A12 [Ovis aries]	-	-	-	-	GO:0000323//lytic vacuole;GO:0005575//cellular_component;GO:0005576//extracellular region;GO:0005622//intracellular;GO:0005623//cell;GO:0005634//nucleus;GO:0005737//cytoplasm;GO:0005764//lysosome;GO:0005773//vacuole;GO:0005829//cytosol;GO:0005856//cytoskeleton;GO:0005886//plasma membrane;GO:0012505//endomembrane system;GO:0016020//membrane;GO:0030141//secretory granule;GO:0031410//cytoplasmic ves…	GO:0003674//molecular_function;GO:0005102//receptor binding;GO:0005488//binding;GO:0005507//copper ion binding;GO:0005509//calcium ion binding;GO:0005515//protein binding;GO:0008144//drug binding;GO:0008270//zinc ion binding;GO:0043167//ion binding;GO:0043169//cation binding;GO:0046872//metal ion binding;GO:0046914//transition metal ion binding;GO:0050786//RAGE receptor binding	GO:0001775//cell activation;GO:0001816//cytokine production;GO:0001906//cell killing;GO:0001932//regulation of protein phosphorylation;GO:0001934//positive regulation of protein phosphorylation;GO:0002252//immune effector process;GO:0002263//cell activation involved in immune response;GO:0002274//myeloid leukocyte activation;GO:0002275//myeloid cell activation involved in immune response;GO:00022…
WW_45h-vs-WB_45h+BB_45h	FecB_eff_CC	ncbi_101122157	S100A9	14.9634	0	1206	21275	0.27	0	-17.1911	0	0	down	S100A9	XP_012037113.2 protein S100-A9 [Ovis aries]	Organismal Systems	Immune system	ko04657//IL-17 signaling pathway	K21128	GO:0005575//cellular_component;GO:0005576//extracellular region;GO:0005615//extracellular space;GO:0005622//intracellular;GO:0005623//cell;GO:0005634//nucleus;GO:0005654//nucleoplasm;GO:0005737//cytoplasm;GO:0005829//cytosol;GO:0005856//cytoskeleton;GO:0005886//plasma membrane;GO:0012505//endomembrane system;GO:0016020//membrane;GO:0030054//cell junction;GO:0030141//secretory granule;GO:0031410//…	GO:0003674//molecular_function;GO:0003747//translation release factor activity;GO:0005102//receptor binding;GO:0005488//binding;GO:0005504//fatty acid binding;GO:0005509//calcium ion binding;GO:0005515//protein binding;GO:0008017//microtubule binding;GO:0008092//cytoskeletal protein binding;GO:0008270//zinc ion binding;GO:0008289//lipid binding;GO:0015631//tubulin binding;GO:0016209//antioxidant …	GO:0001558//regulation of cell growth;GO:0001775//cell activation;GO:0001816//cytokine production;GO:0001906//cell killing;GO:0002218//activation of innate immune response;GO:0002221//pattern recognition receptor signaling pathway;GO:0002224//toll-like receptor signaling pathway;GO:0002237//response to molecule of bacterial origin;GO:0002252//immune effector process;GO:0002253//activation of immu…
WW_45h-vs-WB_45h+BB_45h	FecB_eff_CC	ncbi_101101982	MINAR2	0.0101004	1.75503	1206	21275	0.007	0.412	7.4268	8.43e-250	2.17e-245	up	MINAR2	XP_005682702.3 PREDICTED: UPF0258 protein KIAA1024-like homolog [Capra hircus]	-	-	-	-	GO:0005575//cellular_component;GO:0016020//membrane;GO:0016021//integral component of membrane;GO:0031224//intrinsic component of membrane;GO:0044425//membrane part	-	-
WW_45h-vs-WB_45h+BB_45h	FecB_eff_CC	ncbi_101113628	CNTN3	0.00123962	1.0057	1206	21275	0.002	0.236	9.55231	2.29e-131	5.88e-127	up	CNTN3	XP_017893967.1 PREDICTED: contactin-3 [Capra hircus]	-	-	-	-	GO:0005575//cellular_component;GO:0005576//extracellular region;GO:0005623//cell;GO:0005886//plasma membrane;GO:0016020//membrane;GO:0016021//integral component of membrane;GO:0031224//intrinsic component of membrane;GO:0031225//anchored component of membrane;GO:0031226//intrinsic component of plasma membrane;GO:0044425//membrane part;GO:0044459//plasma membrane part;GO:0044464//cell part;GO:0046…	GO:0003993//acid phosphatase activity;GO:0005515//protein binding;GO:0046872//metal ion binding	GO:0007155//cell adhesion;GO:0007275//multicellular organism development;GO:0007399//nervous system development;GO:0008150//biological_process;GO:0022610//biological adhesion;GO:0032501//multicellular organismal process;GO:0032502//developmental process;GO:0048731//system development;GO:0048856//anatomical structure development;GO:0098609//cell-cell adhesion
WW_45h-vs-WB_45h+BB_45h	FecB_eff_CC	ncbi_101118082	INHA	25.8931	34.4428	1206	21275	0.705	0.899	0.411634	1.41e-72	3.63e-68	up	INHA	NP_001295508.1 inhibin alpha chain precursor [Ovis aries]	Environmental Information Processing	Signaling molecules and interaction	ko04060//Cytokine-cytokine receptor interaction	K05500	GO:0001750//photoreceptor outer segment;GO:0001917//photoreceptor inner segment;GO:0005575//cellular_component;GO:0005576//extracellular region;GO:0005615//extracellular space;GO:0005622//intracellular;GO:0005623//cell;GO:0005737//cytoplasm;GO:0005886//plasma membrane;GO:0005929//cilium;GO:0016020//membrane;GO:0032991//macromolecular complex;GO:0034673//inhibin-betaglycan-ActRII complex;GO:003647…	GO:0003674//molecular_function;GO:0005102//receptor binding;GO:0005125//cytokine activity;GO:0005126//cytokine receptor binding;GO:0005160//transforming growth factor beta receptor binding;GO:0005179//hormone activity;GO:0005488//binding;GO:0005515//protein binding;GO:0008083//growth factor activity;GO:0030545//receptor regulator activity;GO:0034711//inhibin binding;GO:0046982//protein heterodime…	GO:0000003//reproduction;GO:0001501//skeletal system development;GO:0001541//ovarian follicle development;GO:0001817//regulation of cytokine production;GO:0001818//negative regulation of cytokine production;GO:0001932//regulation of protein phosphorylation;GO:0001934//positive regulation of protein phosphorylation;GO:0002262//myeloid cell homeostasis;GO:0002376//immune system process;GO:0002520//…
WW_45h-vs-WB_45h	FecB_eff_CC	ncbi_100127221	ASIP	0	2.87074	1206	10018	0	0.745	14.8092	0	0	up	ASIP	NP_001127775.1 agouti-signaling protein precursor [Ovis aries]	Organismal Systems	Endocrine system	ko04916//Melanogenesis	K08725	GO:0005575//cellular_component;GO:0005576//extracellular region;GO:0005622//intracellular;GO:0005623//cell;GO:0044464//cell part	GO:0001664//G-protein coupled receptor binding;GO:0003674//molecular_function;GO:0005102//receptor binding;GO:0005488//binding;GO:0005515//protein binding;GO:0008200//ion channel inhibitor activity;GO:0031779//melanocortin receptor binding;GO:0031781//type 3 melanocortin receptor binding;GO:0031782//type 4 melanocortin receptor binding;GO:0071855//neuropeptide receptor binding	GO:0006091//generation of precursor metabolites and energy;GO:0006139//nucleobase-containing compound metabolic process;GO:0006582//melanin metabolic process;GO:0006725//cellular aromatic compound metabolic process;GO:0006807//nitrogen compound metabolic process;GO:0006810//transport;GO:0006996//organelle organization;GO:0007154//cell communication;GO:0007165//signal transduction;GO:0007610//beha…
WW_45h-vs-WB_45h	FecB_eff_CC	ncbi_101123455	NDUFA4L2	0.00139884	10.6947	1206	10018	0.002	0.702	12.8008	0	0	up	NDUFA4L2	NP_001106776.1 NADH dehydrogenase [ubiquinone] 1 alpha subcomplex subunit 4-like 2 [Bos taurus]	Metabolism;Human Diseases;Human Diseases;Organismal Systems;Human Diseases;Human Diseases;Metabolism;Organismal Systems	Global and overview maps;Neurodegenerative diseases;Neurodegenerative diseases;Environmental adaptation;Endocrine and metabolic diseases;Neurodegenerative diseases;Energy metabolism;Nervous system	ko01100//Metabolic pathways;ko05010//Alzheimer disease;ko05016//Huntington disease;ko04714//Thermogenesis;ko04932//Non-alcoholic fatty liver disease (NAFLD);ko05012//Parkinson disease;ko00190//Oxidative phosphorylation;ko04723//Retrograde endocannabinoid signaling	K03948;K03948;K03948;K03948;K03948;K03948;K03948;K03948	GO:0005575//cellular_component;GO:0005622//intracellular;GO:0005623//cell;GO:0005737//cytoplasm;GO:0005739//mitochondrion;GO:0005740//mitochondrial envelope;GO:0005743//mitochondrial inner membrane;GO:0005746//mitochondrial respiratory chain;GO:0005751//mitochondrial respiratory chain complex IV;GO:0016020//membrane;GO:0019866//organelle inner membrane;GO:0031090//organelle membrane;GO:0031966//m…	-	GO:0006091//generation of precursor metabolites and energy;GO:0006810//transport;GO:0006811//ion transport;GO:0006812//cation transport;GO:0008150//biological_process;GO:0008152//metabolic process;GO:0009987//cellular process;GO:0015672//monovalent inorganic cation transport;GO:0022900//electron transport chain;GO:0034220//ion transmembrane transport;GO:0044237//cellular metabolic process;GO:0051…
WW_45h-vs-WB_45h	FecB_eff_CC	ncbi_101121371	RPL37A	0.0246179	4.74212	1206	10018	0.023	0.829	7.58386	0	0	up	RPL37A	XP_004016192.1 putative 60S ribosomal protein L37a [Ovis aries]	Genetic Information Processing	Translation	ko03010//Ribosome	K02921	GO:0000315//organellar large ribosomal subunit;GO:0005840//ribosome;GO:0022625//cytosolic large ribosomal subunit	GO:0003677//DNA binding;GO:0003735//structural constituent of ribosome;GO:0003824//catalytic activity;GO:0008270//zinc ion binding;GO:0046983//protein dimerization activity;GO:0051539//4 iron, 4 sulfur cluster binding	GO:0006412//translation;GO:0046500//S-adenosylmethionine metabolic process
WW_45h-vs-WB_45h	FecB_eff_CC	ncbi_101118184	CYP4F21	11.023	0.00366313	1206	10018	0.284	0	-11.5163	0	0	down	CYP4F21	XP_012033146.2 phylloquinone omega-hydroxylase CYP4F2-like isoform X2 [Ovis aries]	Metabolism;Metabolism	Global and overview maps;Lipid metabolism	ko01100//Metabolic pathways;ko00590//Arachidonic acid metabolism	K17726;K17726	-	GO:0005506//iron ion binding;GO:0016705//oxidoreductase activity, acting on paired donors, with incorporation or reduction of molecular oxygen;GO:0020037//heme binding	GO:0055114//oxidation-reduction process
WW_45h-vs-WB_45h	FecB_eff_CC	ncbi_101104026	S100A8	28.4634	0.0054947	1206	10018	0.278	0	-12.3128	0	0	down	S100A8	XP_004002572.1 protein S100-A8 [Ovis aries]	Organismal Systems	Immune system	ko04657//IL-17 signaling pathway	K21127	GO:0005575//cellular_component;GO:0005576//extracellular region;GO:0005615//extracellular space;GO:0005622//intracellular;GO:0005623//cell;GO:0005737//cytoplasm;GO:0005829//cytosol;GO:0005856//cytoskeleton;GO:0005886//plasma membrane;GO:0012505//endomembrane system;GO:0016020//membrane;GO:0030141//secretory granule;GO:0031410//cytoplasmic vesicle;GO:0031974//membrane-enclosed lumen;GO:0031982//ve…	GO:0003674//molecular_function;GO:0005102//receptor binding;GO:0005488//binding;GO:0005504//fatty acid binding;GO:0005509//calcium ion binding;GO:0005515//protein binding;GO:0008017//microtubule binding;GO:0008092//cytoskeletal protein binding;GO:0008270//zinc ion binding;GO:0008289//lipid binding;GO:0015631//tubulin binding;GO:0016209//antioxidant activity;GO:0031406//carboxylic acid binding;GO:…	GO:0001558//regulation of cell growth;GO:0001775//cell activation;GO:0001816//cytokine production;GO:0002218//activation of innate immune response;GO:0002221//pattern recognition receptor signaling pathway;GO:0002224//toll-like receptor signaling pathway;GO:0002237//response to molecule of bacterial origin;GO:0002252//immune effector process;GO:0002253//activation of immune response;GO:0002263//c…
WW_45h-vs-WB_45h	FecB_eff_CC	ncbi_101120614	MS4A8	13.4323	0.00183157	1206	10018	0.306	0	-12.7637	0	0	down	MS4A8	XP_004019604.2 membrane-spanning 4-domains subfamily A member 8 isoform X1 [Ovis aries]	-	-	-	-	GO:0005575//cellular_component;GO:0016020//membrane;GO:0016021//integral component of membrane;GO:0031224//intrinsic component of membrane;GO:0044425//membrane part	-	-
WW_45h-vs-WB_45h	FecB_eff_CC	ncbi_101103771	S100A12	30.8331	0.0033937	1206	10018	0.303	0	-13.1074	0	0	down	S100A12	XP_004002571.2 protein S100-A12 [Ovis aries]	-	-	-	-	GO:0000323//lytic vacuole;GO:0005575//cellular_component;GO:0005576//extracellular region;GO:0005622//intracellular;GO:0005623//cell;GO:0005634//nucleus;GO:0005737//cytoplasm;GO:0005764//lysosome;GO:0005773//vacuole;GO:0005829//cytosol;GO:0005856//cytoskeleton;GO:0005886//plasma membrane;GO:0012505//endomembrane system;GO:0016020//membrane;GO:0030141//secretory granule;GO:0031410//cytoplasmic ves…	GO:0003674//molecular_function;GO:0005102//receptor binding;GO:0005488//binding;GO:0005507//copper ion binding;GO:0005509//calcium ion binding;GO:0005515//protein binding;GO:0008144//drug binding;GO:0008270//zinc ion binding;GO:0043167//ion binding;GO:0043169//cation binding;GO:0046872//metal ion binding;GO:0046914//transition metal ion binding;GO:0050786//RAGE receptor binding	GO:0001775//cell activation;GO:0001816//cytokine production;GO:0001906//cell killing;GO:0001932//regulation of protein phosphorylation;GO:0001934//positive regulation of protein phosphorylation;GO:0002252//immune effector process;GO:0002263//cell activation involved in immune response;GO:0002274//myeloid leukocyte activation;GO:0002275//myeloid cell activation involved in immune response;GO:00022…
WW_45h-vs-WB_45h	FecB_eff_CC	ncbi_101122157	S100A9	14.9634	0	1206	10018	0.27	0	-17.1911	0	0	down	S100A9	XP_012037113.2 protein S100-A9 [Ovis aries]	Organismal Systems	Immune system	ko04657//IL-17 signaling pathway	K21128	GO:0005575//cellular_component;GO:0005576//extracellular region;GO:0005615//extracellular space;GO:0005622//intracellular;GO:0005623//cell;GO:0005634//nucleus;GO:0005654//nucleoplasm;GO:0005737//cytoplasm;GO:0005829//cytosol;GO:0005856//cytoskeleton;GO:0005886//plasma membrane;GO:0012505//endomembrane system;GO:0016020//membrane;GO:0030054//cell junction;GO:0030141//secretory granule;GO:0031410//…	GO:0003674//molecular_function;GO:0003747//translation release factor activity;GO:0005102//receptor binding;GO:0005488//binding;GO:0005504//fatty acid binding;GO:0005509//calcium ion binding;GO:0005515//protein binding;GO:0008017//microtubule binding;GO:0008092//cytoskeletal protein binding;GO:0008270//zinc ion binding;GO:0008289//lipid binding;GO:0015631//tubulin binding;GO:0016209//antioxidant …	GO:0001558//regulation of cell growth;GO:0001775//cell activation;GO:0001816//cytokine production;GO:0001906//cell killing;GO:0002218//activation of innate immune response;GO:0002221//pattern recognition receptor signaling pathway;GO:0002224//toll-like receptor signaling pathway;GO:0002237//response to molecule of bacterial origin;GO:0002252//immune effector process;GO:0002253//activation of immu…
WW_45h-vs-WB_45h	FecB_eff_CC	ncbi_101101982	MINAR2	0.0101004	0.717908	1206	10018	0.007	0.255	6.1373	1.74e-127	4.47e-123	up	MINAR2	XP_005682702.3 PREDICTED: UPF0258 protein KIAA1024-like homolog [Capra hircus]	-	-	-	-	GO:0005575//cellular_component;GO:0016020//membrane;GO:0016021//integral component of membrane;GO:0031224//intrinsic component of membrane;GO:0044425//membrane part	-	-
WW_45h-vs-WB_45h	FecB_eff_CC	ncbi_101118082	INHA	25.8931	12.1331	1206	10018	0.705	0.806	-1.09361	1.38e-122	3.56e-118	down	INHA	NP_001295508.1 inhibin alpha chain precursor [Ovis aries]	Environmental Information Processing	Signaling molecules and interaction	ko04060//Cytokine-cytokine receptor interaction	K05500	GO:0001750//photoreceptor outer segment;GO:0001917//photoreceptor inner segment;GO:0005575//cellular_component;GO:0005576//extracellular region;GO:0005615//extracellular space;GO:0005622//intracellular;GO:0005623//cell;GO:0005737//cytoplasm;GO:0005886//plasma membrane;GO:0005929//cilium;GO:0016020//membrane;GO:0032991//macromolecular complex;GO:0034673//inhibin-betaglycan-ActRII complex;GO:003647…	GO:0003674//molecular_function;GO:0005102//receptor binding;GO:0005125//cytokine activity;GO:0005126//cytokine receptor binding;GO:0005160//transforming growth factor beta receptor binding;GO:0005179//hormone activity;GO:0005488//binding;GO:0005515//protein binding;GO:0008083//growth factor activity;GO:0030545//receptor regulator activity;GO:0034711//inhibin binding;GO:0046982//protein heterodime…	GO:0000003//reproduction;GO:0001501//skeletal system development;GO:0001541//ovarian follicle development;GO:0001817//regulation of cytokine production;GO:0001818//negative regulation of cytokine production;GO:0001932//regulation of protein phosphorylation;GO:0001934//positive regulation of protein phosphorylation;GO:0002262//myeloid cell homeostasis;GO:0002376//immune system process;GO:0002520//…
WW_45h-vs-WB_45h	FecB_eff_CC	ncbi_443323	FST	4.30944	15.1636	1206	10018	0.479	0.736	1.81501	4.1e-85	1.05e-80	up	FST	NP_786995.2 follistatin precursor [Bos taurus]	Environmental Information Processing	Signal transduction	ko04350//TGF-beta signaling pathway	K04661	GO:0005575//cellular_component;GO:0005576//extracellular region;GO:0005615//extracellular space;GO:0005622//intracellular;GO:0005623//cell;GO:0005634//nucleus;GO:0005737//cytoplasm;GO:0043226//organelle;GO:0043227//membrane-bounded organelle;GO:0043229//intracellular organelle;GO:0043231//intracellular membrane-bounded organelle;GO:0044421//extracellular region part;GO:0044424//intracellular part…	GO:0003674//molecular_function;GO:0005488//binding;GO:0005515//protein binding;GO:0043167//ion binding;GO:0043168//anion binding;GO:0043394//proteoglycan binding;GO:0043395//heparan sulfate proteoglycan binding;GO:0044877//macromolecular complex binding;GO:0048185//activin binding;GO:0097367//carbohydrate derivative binding;GO:1901681//sulfur compound binding	GO:0000003//reproduction;GO:0000122//negative regulation of transcription from RNA polymerase II promoter;GO:0001501//skeletal system development;GO:0001817//regulation of cytokine production;GO:0001819//positive regulation of cytokine production;GO:0001942//hair follicle development;GO:0002009//morphogenesis of an epithelium;GO:0002244//hematopoietic progenitor cell differentiation;GO:0002376//i…
